# Supplementary material for: Sorbic acid stress activates the Candida glabrata high osmolarity glycerol MAP kinase pathway
Source: Front Microbiol. 2013 Nov 26;4:350. doi: 10.3389/fmicb.2013.00350 (PMC3840799; doi:10.3389/fmicb.2013.00350)
Supplement: Supplementary file 1 [file DataSheet1.XLSX]

## Sheet: ALL_Norm_filtered
Cg_NAME	ScYORF	ScNAME	wt_nostress	wt_stress	hog_nostress	hog_stress	CV_wt_nostress	CV_wt_stress	CV_hog_nostress	CV_hog_stress	hog1/wt	WT_sorbate/nostress	hog1_sorbate/nostress	sorb_hog/sorb_wt	Diff_hog1/wt	Diff_WT_sorbate/nostress	Diff_hog_sorbate/nostress	Diff_sorb_hog/sorb_wt
CAGL0M07293g	YPL058C	PDR12	9.21766	16.5307	9.34091	16.424	0.0337294	0.0241094	0.0164764	0.0377908	0.123248	7.31302	7.08311	-0.106658	53.0985	94078.8	87278.9	-6746.78
CAGL0I10010g	YGR142W	BTN2	11.8146	16.5866	10.1351	16.0892	0.0570017	0.0218707	0.143089	0.110551	-1.67951	4.77199	5.95407	-0.497428	-2477.51	94812.2	68589.1	-28700.7
CAGL0E00803g	YDR171W	HSP42	10.7979	14.8428	10.5147	15.4958	0.0257126	0.0161347	0.0956582	0.0343074	-0.283166	4.04488	4.98107	0.653031	-317.277	27604.7	44743.9	16822
CAGL0H08173g			8.31726	12.3402	9.46846	11.3853	0.017989	0.0094935	0.054144	0.0281418	1.1512	4.02289	1.91684	-0.954855	389.453	4866.13	1966.54	-2510.14
CAGL0H08151g			8.35846	12.2783	9.40574	11.2799	0.0164683	0.0132467	0.0590907	0.0327774	1.04729	3.91984	1.87417	-0.998384	350.077	4639.26	1808.23	-2480.95
CAGL0F08085g	YGR243W	FMP43	9.51373	13.1518	9.02244	12.4659	0.0636664	0.0476315	0.0647694	0.0699764	-0.491286	3.63807	3.44344	-0.685908	-210.973	8369.9	5137.23	-3443.65
CAGL0F01111g	YOL032W	OPI10	10.1967	13.8235	8.84885	12.1962	0.0157068	0.0186784	0.0263809	0.0933653	-1.34788	3.62675	3.3474	-1.62723	-712.53	13323.5	4231.78	-9804.27
CAGL0E05170g	YGL157W	ARI1	12.8541	16.4489	12.6514	16.0511	0.0140146	0.0174735	0.0532434	0.01066	-0.202759	3.59473	3.39973	-0.397762	-970.795	82050.8	61466	-21555.6
CAGL0L10186g	YOR052C	YOR052C	11.2403	14.8325	12.2833	15.8019	0.0129606	0.0112628	0.0174045	0.00381024	1.043	3.59219	3.51865	0.969459	2565.52	26756.6	52144.4	27953.4
CAGL0G05632g	YDL218W	YDL218W	8.18322	11.6373		9.47891	0.00419702	0.0362915		0.0389345		3.45405		-2.15836		2894.77		-2471.87
CAGL0G02937g	YGR087C	PDC6	8.79421	12.1346	8.60669	11.2948	0.0106933	0.0281883	0.00853043	0.0125453	-0.187523	3.34038	2.68812	-0.839788	-54.1104	4052.59	2122.5	-1984.2
CAGL0K12958g	YML131W	YML131W	10.1432	13.4603	9.64655	13.3122	0.0151181	0.00345379	0.0314592	0.0138227	-0.496679	3.31703	3.66568	-0.148027	-329.383	10139.5	9369.85	-1099.05
CAGL0G03883g	YLL026W	HSP104	13.7946	17.0255	12.7669	17.1481	0.0124032	0.0160629	0.0295498	0.0641737	-1.0277	3.23091	4.38118	0.122574	-7239.98	119200	138271	11830.2
CAGL0M13365g	YHR184W	SSP1	8.62772	11.7809	8.2478	11.7178	0.0179024	0.0108381	0.00694357	0.0190634	-0.379912	3.15316	3.47002	-0.0630536	-91.5761	3123.28	3064.38	-150.48
CAGL0M08184g	YKL178C	STE3	9.09866	12.1556	8.78238	11.4869	0.0133017	0.0126025	0.00191256	0.0476724	-0.316278	3.05693	2.70448	-0.668734	-107.926	4014.21	2429.73	-1692.4
CAGL0K00891g	YGR205W	TDA10	10.3293	13.3365	10.3475	13.3673	0.00469847	0.00708426	0.0124316	0.00773451	0.0181802	3.00717	3.0198	0.0308083	16.3153	9057.21	9264.16	223.263
CAGL0G03289g	YER103W	SSA4	11.3058	14.3128	11.9362	15.4463	0.0300042	0.0179374	0.00780424	0.0637248	0.630389	3.00702	3.51014	1.13351	1387.25	17819.7	40730.1	24297.7
CAGL0M05533g	YBR208C	DUR1,2	11.39	14.3825	11.8636	15.1223	0.00374059	0.020975	0.0747857	0.0485389	0.473596	2.99246	3.25869	0.739824	1042.78	18673.8	31940	14308.9
CAGL0H03289g	YGL082W	YGL082W	8.9839	11.866	9.14648	12.0685	0.00367765	0.018715	0.0235247	0.011997	0.162577	2.88206	2.922	0.202514	60.396	3226.28	3728.4	562.51
CAGL0B03465g	YLR251W	SYM1	9.10578	11.9838	9.24843	12.1258	0.0439227	0.0172191	0.035636	0.0231744	0.142646	2.87797	2.87736	0.142036	57.2594	3499.19	3860.96	419.032
CAGL0J05962g	YNL155W	YNL155W	10.6402	13.5049	10.4944	13.6799	0.0180123	0.0137606	0.025768	0.049391	-0.145844	2.86468	3.18553	0.175008	-153.45	10028.6	11681.2	1499.22
CAGL0C02365g			11.4139	14.2369	11.3192	13.231	0.0572553	0.0378419	0.0521481	0.0561733	-0.0947065	2.82301	1.91175	-1.00596	-173.365	16579.7	7059.12	-9693.96
CAGL0H02101g	YHR087W	RTC3	9.68157	12.4844	9.83394	13.6877	0.0536581	0.00866733	0.029913	0.0267183	0.152366	2.80286	3.85376	1.20326	91.4726	4909.27	12282.2	7464.45
CAGL0E05192g			10.7122	13.5021	10.5885	13.2738	0.00653164	0.00246045	0.00694118	0.02122	-0.123603	2.79	2.68527	-0.228323	-137.741	9924.93	8364.37	-1698.3
CAGL0L11902g	YER170W	ADK2	9.00976	11.7579	9.86218	13.0063	0.0526627	0.0397216	0.096696	0.010508	0.852418	2.74816	3.14412	1.24838	415.229	2947.8	7297.14	4764.57
CAGL0L04598g	YOR173W	DCS2	9.72523	12.4642	9.78129	13.0368	0.00900605	0.00671784	0.0231606	0.0188315	0.0560579	2.73897	3.25555	0.572631	33.5361	4804.23	7523.88	2753.18
CAGL0L07480g	YBR066C	NRG2	9.49934	12.2176	9.68461	12.6318	0.0119378	0.0342997	0.0354773	0.0290478	0.185266	2.71825	2.94717	0.414194	99.1725	4039.02	5523.73	1583.88
CAGL0A01584g	YGL032C	AGA2	8.27792	10.9876		10.3447	0.0131575	0.036833		0.0180182		2.7097		-0.642883		1720.11		-730.102
CAGL0G01056g	YLR343W	GAS2	9.96121	12.6557	9.74426	12.2114	0.017432	0.0238067	0.0207113	0.0193033	-0.216949	2.69451	2.46711	-0.444353	-139.175	5456.01	3884.62	-1710.56
CAGL0M05379g	YBR201W	DER1	8.41951	11.1075		10.3589	0.0134662	0.0553231		0.0440221		2.68795		-0.748611		1863.98		-893.192
CAGL0F01859g	YLR054C	OSW2	9.24619	11.9257	8.97033	11.6271	0.0272527	0.0265222	0.0374207	0.017674	-0.275861	2.67947	2.6568	-0.298536	-105.69	3283.02	2661.53	-727.184
CAGL0M05951g	YKR049C	FMP46	8.89483	11.5424	9.58804	12.333	0.0359712	0.0458149	0.0398435	0.00665344	0.693209	2.6476	2.745	0.790606	293.635	2506.76	4389.94	2176.82
CAGL0D01270g			10.1551	12.7886	10.9405	13.0774	0.0553292	0.0381717	0.0437189	0.0233499	0.785375	2.63351	2.13693	0.288797	824.988	5935.19	6678.26	1568.06
CAGL0H02585g	YMR250W	GAD1	8.97359	11.5857	9.61779	11.9199	0.00618511	0.0393387	0.0185991	0.0294047	0.644203	2.61207	2.30208	0.334207	282.964	2570.77	3089.02	801.21
CAGL0H02893g	YJL070C	YJL070C	9.79361	12.4031	9.85833	12.7839	0.0125405	0.0117897	0.00470326	0.0134592	0.0647188	2.6095	2.92557	0.380794	40.7196	4528.86	6124.2	1636.06
CAGL0E05148g	YGL156W	AMS1	10.6671	13.276	10.9831	13.3678	0.00486668	0.0207104	8.84038e-05	0.0344692	0.315943	2.60889	2.38476	0.0918135	398.092	8293.33	8547.03	651.791
CAGL0D05434g			9.88025	12.4858	10.0773	12.1722	0.055497	0.0215522	0.0996066	0.0392397	0.197074	2.60557	2.09489	-0.313607	137.945	4793.52	3534.93	-1120.65
CAGL0H00704g	YPL250C	ICY2	11.5424	14.1374	11.6407	13.9732	0.0545677	0.0129429	0.0353423	0.0964026	0.0983078	2.59504	2.3325	-0.164227	210.327	15038.6	12889.3	-1938.96
CAGL0L12012g	YER175C	TMT1	8.39451	10.9749	8.45939	11.7965	0.00189775	0.0700032	0.046378	0.0331295	0.0648887	2.5804	3.33714	0.821634	15.4809	1676.17	3205.24	1544.55
CAGL0C02321g	YER037W	PHM8	10.636	13.196	10.2774	11.6012	0.0227607	0.0145079	0.078508	0.061013	-0.358563	2.56002	1.32379	-1.59479	-350.177	7792.79	1865.68	-6277.29
CAGL0I10747g	YGR121C	MEP1	11.1374	13.6795	11.1055	14.4249	0.0145983	0.0266479	0.0346495	0.00403807	-0.0319046	2.54216	3.31942	0.745354	-49.269	10868	19791.8	8874.59
CAGL0L06446g	YDR132C	YDR132C	10.7535	13.2706	10.4996	13.2244	0.024252	0.0385395	0.0246993	0.0266679	-0.253942	2.51706	2.72476	-0.0462443	-278.637	8155.73	8122.63	-311.74
CAGL0K08206g	YGL140C	YGL140C	9.3462	11.8608	9.65593	12.0844	0.0157161	0.00455284	0.062071	0.0171911	0.30973	2.51461	2.42848	0.223593	155.864	3068.43	3536.06	623.494
CAGL0B04235g			9.42771	11.9346	8.92219	10.9357	0.00508079	0.00570403	0.00908791	0.0303011	-0.505513	2.50688	2.01348	-0.998913	-203.57	3225.75	1473.58	-1955.75
CAGL0E04884g	YDR216W	ADR1	9.15169	11.6512	9.82551	11.9433	0.0200385	0.0221549	0.0336825	0.0302799	0.673818	2.49949	2.11776	0.292084	338.58	2647.53	3030.71	721.761
CAGL0J06908g	YPL119C	DBP1	10.6705	13.1461	10.8336	13.5381	0.0217527	0.00884617	0.00711128	0.00973632	0.163048	2.47553	2.70455	0.392074	195.014	7434.98	10070.7	2830.75
CAGL0B03201g	YKR011C	YKR011C	8.79444	11.2551	9.12606	12.0875	0.00638451	0.0184854	0.00520121	0.0168567	0.331618	2.46066	2.96146	0.832412	114.742	2000.12	3793.41	1908.03
CAGL0L10142g	YOR049C	RSB1	10.4632	12.8819	10.1711	12.527	0.045918	0.00466347	0.00172017	0.00930573	-0.292104	2.41871	2.35594	-0.354873	-258.739	6136.28	4749.11	-1645.91
CAGL0L00957g			10.3807	12.7986	10.4401	13.6679	0.0111128	0.0241882	0.00937999	0.0150922	0.0593958	2.4179	3.22774	0.869234	56.0353	5791.51	11625.5	5889.98
CAGL0L04268g	YOR155C	ISN1	11.0724	13.4789	11.2055	13.7948	0.0205105	0.0129837	0.0483161	0.00428223	0.13307	2.40652	2.5893	0.315849	208.069	9263.72	11849.9	2794.26
CAGL0M12969g	YIL077C	YIL077C	9.24184	11.6411	9.67386	12.4783	0.0140598	0.0247887	0.0108808	0.00851146	0.43202	2.39929	2.80445	0.837181	211.372	2588.52	4889.38	2512.23
CAGL0H10010g			9.1538	11.5464	8.48481	10.9012	0.0361364	0.0508911	0.0379041	0.0414252	-0.668991	2.39258	2.41637	-0.645199	-211.351	2421.34	1554.17	-1078.52
CAGL0K07337g			8.64598	11.0276	9.11793	10.9162	0.0302316	0.0178054	0.00193884	0.0231097	0.471948	2.38161	1.7983	-0.111363	155.021	1686.95	1376.85	-155.078
CAGL0J09262g	YDL130W-A	STF1	10.2543	12.608	10.4286	13.3717	0.0301103	0.0325164	0.0433409	0.00898303	0.174329	2.35369	2.94305	0.76369	156.872	5021.4	9220.9	4356.38
CAGL0G09020g	YPL203W	TPK2	9.89217	12.2358	10.3097	13.0401	0.00471516	0.0159549	0.0255612	0.021757	0.417485	2.34363	2.73042	0.804272	318.903	3873.04	7153.58	3599.45
CAGL0I02024g			8.68087	11.0044	8.36341	11.1509	0.00958807	0.0114849	0.0209912	0.0139097	-0.317458	2.32354	2.78753	0.14653	-81.0601	1643.87	1944.54	219.609
CAGL0I06094g	YJL155C	FBP26	9.46458	11.7733	9.56466	12.3995	0.0125986	0.020856	0.0367104	0.00644411	0.100084	2.30871	2.83486	0.626234	50.7533	2793.85	4645.65	1902.55
CAGL0K03421g	YMR105C	PGM2	9.30018	11.5975	9.53632	12.4485	0.0216604	0.00770979	0.0208928	0.0350047	0.236143	2.29732	2.91216	0.850984	112.114	2468.39	4846.89	2490.61
CAGL0E05302g	YOR329C	SCD5	10.3994	12.6931	10.2879	12.0954	0.0153769	0.0131004	0.0131194	0.015929	-0.111569	2.29366	1.80755	-0.597682	-100.514	5271.57	3125.93	-2246.16
CAGL0E06380g	YKL151C	YKL151C	9.56414	11.8569	9.55736	12.509	0.0216614	0.0238498	0.0262126	0.0110667	-0.00678029	2.29279	2.95161	0.652039	-3.54933	2952.31	5075.3	2119.45
CAGL0M13189g	YKL062W	MSN4	8.22254	10.5011	8.08081	11.9297	0.00830268	0.0433363	0.000168349	0.0156546	-0.141728	2.27854	3.84889	1.42862	-27.9483	1150.54	3630.45	2451.96
CAGL0A01650g			11.6755	13.9487	12.426	14.615	0.0375604	0.034738	0.0377377	0.00947356	0.750497	2.27324	2.18906	0.666321	2231.97	12540.8	19590.6	9281.78
CAGL0K01705g	YDL021W	GPM2	11.2604	13.5283	10.9499	13.1878	0.00324399	0.00503369	0.00109077	0.0109745	-0.310528	2.26791	2.2379	-0.340541	-475.056	9361.72	7352.65	-2484.13
CAGL0M11902g	YAL034C	FUN19	8.34844	10.603	9.59202	11.2848	0.0131739	0.0265886	0.0683847	0.0180907	1.24358	2.25455	1.69282	0.68186	445.833	1229.37	1723.27	939.727
CAGL0G02651g	YIL097W	FYV10	9.14947	11.396	9.38311	11.759	0.00838372	0.0101202	0.0015305	0.00751783	0.233645	2.24649	2.37589	0.363047	99.8359	2126.89	2798.14	771.082
CAGL0M08822g	YDR258C	HSP78	12.245	14.4899	12.1229	15.0138	0.0104723	0.0175959	0.0159965	0.0205268	-0.12212	2.24493	2.89095	0.523905	-393.973	18154.8	28623	10074.2
CAGL0M11000g	YNR034W-A	YNR034W-A	8.36822	10.5841	9.10895	11.3091	0.00771107	0.0225213	0.0535472	0.0240834	0.740724	2.21587	2.20019	0.725044	221.727	1204.65	1985.25	1002.33
CAGL0K02629g	YNL134C	YNL134C	10.7288	12.9413	10.5087	12.3841	0.0227947	0.0130134	0.0324434	0.0068112	-0.220159	2.21251	1.87543	-0.557237	-240.185	6168.51	3888.59	-2520.11
CAGL0F04807g	YIL136W	OM45	9.94873	12.1366	10.7348	13.206	0.00930345	0.0144218	0.0202479	0.0097894	0.786085	2.18782	2.47117	1.06944	715.879	3514.39	7745.19	4946.68
CAGL0K07590g	YKL129C	MYO3	11.2259	13.4132	11.8702	12.284	0.00833764	0.00647924	0.0218304	0.0252204	0.644279	2.18725	0.413818	-1.12916	1348.38	8513.35	1243.63	-5921.33
CAGL0L06512g	YGR230W	BNS1	8.57055	10.7563	9.60551	11.959	0.0336778	0.0232673	0.0638146	0.0250709	1.03496	2.18574	2.35349	1.20271	398.835	1349.5	3202.23	2251.56
CAGL0G06314g	YAL028W	FRT2	10.4396	12.6195	10.3578	12.2563	0.00574184	0.0120825	0.00137474	0.0178414	-0.081817	2.17982	1.89852	-0.363116	-76.5699	4903.89	3580.23	-1400.23
CAGL0I07469g	YOL102C	TPT1	9.70018	11.8795	9.71082	11.4729	0.0353093	0.0364993	0.00373732	0.00344382	0.0106392	2.17928	1.76205	-0.406591	6.15721	2935.83	2004.34	-925.327
CAGL0B04367g	YBR037C	SCO1	8.90948	11.0797	9.47378	12.4744	0.0289132	0.0273397	0.0243109	0.00784011	0.5643	2.17018	3.00065	1.39477	230.174	1683.39	4979.81	3526.59
CAGL0G05247g	YDR069C	DOA4	9.42571	11.5772	9.95105	11.9595	0.020761	0.00854187	0.0167975	0.0192529	0.525347	2.15151	2.00845	0.382295	302.108	2367.81	2992.8	927.093
CAGL0K09504g	YOR148C	SPP2	10.0359	12.1786	10.1628	11.8138	0.0116859	0.0345218	0.0416575	0.0515135	0.126876	2.14268	1.65099	-0.364814	96.5076	3586.04	2453.73	-1035.8
CAGL0G05357g	YNL200C	YNL200C	10.5272	12.6665	10.7028	13.3848	0.0262159	0.0204884	0.0311983	0.00520803	0.175617	2.13929	2.68195	0.718278	191.03	5025.52	9029.21	4194.72
CAGL0A03344g	YNL008C	ASI3	10.0554	12.1832	10.0942	11.9546	0.0124021	0.0095617	0.0251657	0.0158933	0.0388581	2.12784	1.86042	-0.228564	29.0494	3586.57	2876.13	-681.39
CAGL0M09108g	YJR091C	JSN1	9.45611	11.5772	9.466	11.2264	0.01499	0.0314273	0.0174947	0.0353382	0.00989035	2.12111	1.76037	-0.350849	4.83169	2353.18	1688.72	-659.626
CAGL0E05214g			11.9238	14.0305	11.8243	13.8586	0.00729808	0.006376	0.00310741	0.0169055	-0.0995229	2.10668	2.03429	-0.171905	-258.995	12848.9	11228.2	-1879.77
CAGL0M04763g	YOR289W	YOR289W	8.56568	10.6723	8.67967	11.7605	0.0235664	0.0329398	0.0355447	0.0156804	0.113998	2.10666	3.08081	1.08815	31.1543	1252.99	3059.38	1837.54
CAGL0H04785g	YML013W	UBX2	9.39383	11.4982	9.46837	11.3864	0.00253094	0.0107566	0.0210332	0.00671294	0.0745458	2.10436	1.91801	-0.111795	35.6732	2219.96	1968.6	-215.689
CAGL0L01771g	YKL043W	PHD1	8.90848	11.0124	9.26892	10.2738	0.0374309	0.0075361	0.0371634	0.0109827	0.360438	2.1039	1.00489	-0.738569	136.382	1585.13	621.105	-827.639
CAGL0L10318g	YOR059C	YOR059C	11.6815	13.7743	12.0918	14.145	0.00867762	0.0102118	0.00970202	0.00662342	0.410322	2.0928	2.05325	0.37077	1080.54	10726.4	13751.6	4105.78
CAGL0A01386g			10.0061	12.0984	10.1919	12.0999	0.0424434	0.0119444	0.056743	0.0315592	0.185825	2.09229	1.90798	0.00152072	141.362	3356.72	3219.98	4.62464
CAGL0C01617g			8.32911	10.4194		9.89857	0.0123568	0.0197979		0.0651607		2.09024		-0.520778		1047.82		-414.94
CAGL0M13937g	YMR311C	GLC8	11.1529	13.2322	10.986	13.2963	0.0104983	0.0109543	0.0106438	0.0144335	-0.166886	2.07929	2.31035	0.0641686	-248.722	7345.3	8031.66	437.64
CAGL0M12793g	YER079W	YER079W	8.32324	10.397	8.34909	10.6011	0.0227507	0.0139377	0.0109531	0.0180731	0.0258443	2.07371	2.25201	0.204145	5.78938	1028.03	1227.19	204.95
CAGL0J08976g	YLR218C	COA4	11.4343	13.4932	11.8372	14.15	0.0581727	0.0234127	0.0399179	0.00668932	0.40288	2.05887	2.31285	0.656861	891.493	8763.17	14520.8	6649.08
CAGL0L10208g	YOR054C	VHS3	9.91292	11.9715	9.75285	11.6392	0.0108807	0.00635531	0.0326515	0.0107541	-0.16007	2.05857	1.88635	-0.332288	-101.239	3051.83	2326.91	-826.158
CAGL0E03498g			9.80012	11.8582	9.89633	12.1709	0.0496597	0.048356	0.0291813	0.0293729	0.0962074	2.0581	2.27453	0.312632	61.4789	2821.11	3657.98	898.35
CAGL0M09339g	YBL107C	YBL107C	10.6198	12.665	10.94	13.0243	0.0386118	0.0158027	0.049531	0.011847	0.320187	2.04515	2.08431	0.35935	391.014	4920.72	6366.6	1836.89
CAGL0L06292g	YDR100W	TVP15	11.0192	13.0607	11.1511	13.0744	0.0423459	0.00334403	0.0455697	0.0133949	0.131901	2.0415	1.92337	0.0137726	198.69	6468.41	6351.67	81.9534
CAGL0L05016g	YKL072W	STB6	10.3715	12.4109	8.96236	9.42778	0.0186422	0.0189313	0.0355027	0.0469679	-1.40918	2.03936	0.465428	-2.98311	-825.969	4120.9	189.912	-4756.95
CAGL0F07865g	YDR213W	UPC2	11.3865	13.4192	11.449	13.1451	0.0438411	0.0217023	0.0352491	0.00844218	0.0625344	2.03267	1.69605	-0.274088	118.595	8276.74	6262.82	-1895.32
CAGL0G01738g			8.16171	10.1811		10.1737	0.0116815	0.0152998		0.0279818		2.01938		-0.00735785		874.587		-5.90587
CAGL0I00726g	YMR148W	OSW5	9.70413	11.7163	10.3671	10.9973	0.110404	0.0156522	0.0400218	0.0434955	0.662965	2.01217	0.630237	-0.718973	486.576	2530.67	723.509	-1320.58
CAGL0J09812g	YBR126C	TPS1	13.0215	15.033	13.4961	16.0491	0.00659327	0.0163774	0.0192778	0.0144918	0.474532	2.01151	2.55305	1.01607	3238.47	25211.7	56251.3	34278
CAGL0F08745g	YGR008C	STF2	9.72504	11.7343	10.7743	14.2325	0.0717019	0.0550933	0.190484	0.0198486	1.04926	2.00922	3.45822	2.49826	905.094	2560.61	17497.8	15842.3
CAGL0H02563g	YMR251W-A	HOR7	8.42902	10.4371	9.64762	13.2919	0.0297076	0.0325017	0.0382054	0.0137778	1.21859	2.00804	3.64426	2.85482	457.43	1041.68	9226.85	8642.6
CAGL0E05566g	YOR344C	TYE7	10.2947	12.3017	10.4561	11.9244	0.0173278	0.0162726	0.0451961	0.0178946	0.16139	2.00695	1.46829	-0.377273	148.676	3792.54	2482.13	-1161.73
CAGL0J04092g	YOR223W	YOR223W	11.1968	13.2023	11.2046	12.9359	0.0162105	0.00904983	0.0358046	0.0149286	0.00785694	2.00553	1.73125	-0.266427	12.8181	7077.84	5475.73	-1589.3
CAGL0J06050g	YNL160W	YGP1	12.3692	14.3667	12.5372	14.9252	0.0256718	0.0173708	0.00796627	0.0192274	0.167975	1.99751	2.38796	0.55842	653.29	15835.5	25167.6	9985.38
CAGL0C02739g	YAL008W	FUN14	10.5685	12.5647	10.9379	13.3704	0.0139862	0.0251714	0.00915137	0.0149953	0.369363	1.9962	2.43258	0.805746	443.093	4539.74	8628.56	4531.92
CAGL0D06006g	YJR052W	RAD7	11.2428	13.2367	11.1656	13.1875	0.00557898	0.0175899	0.0028172	0.0232081	-0.0771715	1.9939	2.02187	-0.0492068	-126.223	7229.21	7031.75	-323.674
CAGL0L01705g	YKL047W	YKL047W	10.8287	12.8168	11.7087	12.7086	0.100988	0.00545337	0.0155999	0.00451557	0.880036	1.98813	0.999922	-0.108171	1528.47	5396.47	3346.8	-521.196
CAGL0I09966g	YOL053W	AIM39	8.90095	10.8821	9.12092	11.4249	0.0107499	0.018203	0.00113993	0.00982241	0.219979	1.98116	2.30399	0.542815	78.7389	1409.26	2192.66	862.136
CAGL0G04829g			8.64999	10.6307	8.59592	11.0992	0.0209778	0.0137865	0.00737784	0.0283668	-0.0540726	1.9807	2.50327	0.468503	-14.7773	1183.75	1806.83	608.298
CAGL0J01001g	YJL036W	SNX4	10.2212	12.2003	10.2862	12.1034	0.00910579	0.00203108	0.00870914	0.00823957	0.0650138	1.97915	1.81721	-0.0969328	55.0222	3512.51	3151.68	-305.814
CAGL0G01903g	YKR069W	MET1	9.89328	11.8702	9.82151	12.128	0.0115088	0.00255764	0.0267749	0.00826913	-0.0717674	1.97691	2.30645	0.257778	-46.1497	2792.55	3571.08	732.372
CAGL0H03663g	YNL009W	IDP3	9.94522	11.9211	10.1891	12.2264	0.0100981	0.0164783	0.0205916	0.0165369	0.243855	1.97593	2.0373	0.305218	181.546	2892.3	3624.46	913.711
CAGL0L02827g	YOR208W	PTP2	8.80398	10.7798	8.77502	10.9112	0.00499987	0.0073443	0.0104588	0.0110103	-0.0289662	1.97585	2.13616	0.131343	-8.88439	1311.19	1487.64	167.574
CAGL0H10054g	YBR053C	YBR053C	11.4239	13.3947	10.8024	13.0103	0.032219	0.0202983	0.0453675	0.0156922	-0.62159	1.97076	2.20797	-0.38438	-961.778	8022.25	6465.05	-2518.98
CAGL0H00781g	YPL247C	YPL247C	10.6761	12.6344	10.7864	13.0327	0.0161451	0.0185578	0.0247617	0.023903	0.110285	1.95833	2.24636	0.39831	129.978	4722.12	6613.84	2021.7
CAGL0H04939g	YLR377C	FBP1	8.08609	10.0435	9.95915	11.3875	0.000165662	0.0282287	0.103249	0.0530034	1.87306	1.95742	1.42836	1.344	723.671	783.613	1683.64	1623.7
CAGL0A04675g	YBL078C	ATG8	8.09999	10.0536		10.3191	0.011107	0.0284118		0.0278681		1.95364		0.265442		788.409		214.687
CAGL0D00352g	YKL188C	PXA2	8.15943	10.112	8.11964	9.87461	0.0208698	0.072387	0.015661	0.0480433	-0.0397899	1.95262	1.75497	-0.237437	-7.77782	820.788	660.625	-167.941
CAGL0J04202g	YFL014W	HSP12	12.0479	13.9898	11.8555	15.0295	0.0301507	0.0218312	0.0733762	0.124857	-0.192398	1.94189	3.17403	1.03974	-528.654	12034.3	29740.2	17177.3
CAGL0J08613g	YOR087W	YVC1	9.21919	11.1595	9.36827	11.6741	0.0166892	0.0103027	0.0196175	0.0155462	0.149086	1.94028	2.30585	0.514661	64.8854	1691.34	2606.95	980.492
CAGL0K01749g	YDL019C	OSH2	8.79339	10.7161	8.84522	10.751	0.0126693	0.0320517	0.023073	0.00384557	0.0518268	1.92273	1.90578	0.0348771	16.2285	1238.5	1263.43	41.1623
CAGL0I05610g	YNR014W	YNR014W	8.21974	10.1389		11.1027	0.000613708	0.0675288		0.0570176		1.91911		0.963859		829.337		1071.67
CAGL0K04719g	YNL208W	YNL208W	11.7713	13.6754	12.0817	13.5615	0.0589466	0.0275293	0.0842828	0.00956352	0.310415	1.90415	1.47985	-0.113884	839.13	9587.52	7755.36	-993.034
CAGL0F07777g	YMR169C	ALD3	9.77616	11.6766	10.0286	12.2505	0.0207035	0.0129797	0.00659577	0.0249436	0.252442	1.90043	2.22186	0.573872	167.67	2396.6	3828.04	1599.12
CAGL0J02024g			9.48566	11.3832	10.0817	10.6883	0.0250368	0.0493156	0.122069	0.0847851	0.596071	1.89751	0.606583	-0.694853	366.771	1954.09	566.387	-1020.93
CAGL0L06006g	YGL180W	ATG1	8.78756	10.6824	8.68932	10.4873	0.0182338	0.00397752	0.00776115	0.0254957	-0.0982394	1.89481	1.798	-0.195053	-29.0888	1201.39	1022.67	-207.808
CAGL0L08074g	YCR030C	SYP1	11.0471	12.9418	11.2481	13.1293	0.00848832	0.021039	0.00415088	0.014309	0.201004	1.89479	1.8812	0.187417	316.323	5752.46	6527.66	1091.52
CAGL0D05082g	YLL039C	UBI4	12.8326	14.7273	12.5985	15.2527	0.00595312	0.0154956	0.0181769	0.0098325	-0.234084	1.89466	2.65412	0.525378	-1092.57	19829.5	32838	11915.9
CAGL0I09009g	YFR025C	HIS2	8.41713	10.3085	8.9112	11.918	0.0175333	0.0675168	0.0504481	0.0095506	0.494074	1.89135	3.00675	1.60948	139.608	926.289	3388.13	2601.45
CAGL0B02431g	YML120C	NDI1	10.2501	12.138	10.6199	13.4347	0.0517134	0.0194234	0.0684833	0.00678911	0.369843	1.88785	2.81476	1.29676	355.866	3289.17	9498.92	6565.62
CAGL0J02904g	YER054C	GIP2	10.5151	12.3918	10.6964	12.8589	0.0199817	0.0111079	0.00801703	0.0123088	0.181257	1.87668	2.16253	0.467098	195.909	3910.7	5769.45	2054.67
CAGL0F07975g	YGR237C	YGR237C	9.50741	11.3801	9.21733	11.5895	0.0111623	0.0268898	0.046486	0.0182923	-0.290081	1.87266	2.37219	0.209448	-132.566	1937.48	2486.49	416.44
CAGL0K12782g	YFL044C	OTU1	10.8086	12.6782	10.4796	12.4344	0.00356937	0.00657957	0.029789	0.00225011	-0.32901	1.86959	1.9548	-0.243797	-365.737	4760.6	4107.29	-1019.04
CAGL0D03564g	YKL193C	SDS22	11.6324	13.4956	11.6325	13.3585	0.0273593	0.00448936	0.0215085	0.0125626	3.16071e-05	1.86318	1.726	-0.137146	0.069555	8375.32	7327.85	-1047.41
CAGL0L06072g			8.22455	10.0816			0.00459055	0.00598437				1.85702				784.454
CAGL0G03927g	YLL028W	TPO1	11.4748	13.3306	10.7503	12.4812	0.00821652	0.0119526	0.0375149	0.0285125	-0.72456	1.8558	1.73095	-0.849411	-1123.74	7455.76	3995.24	-4584.26
CAGL0I07887g	YOL082W	ATG19	9.87034	11.7182	10.0762	11.9491	0.0190967	0.00570293	0.00134037	0.02171	0.205893	1.84789	1.87289	0.230892	143.579	2433.3	2874.5	584.773
CAGL0K08800g	YMR009W	ADI1	10.201	12.0463	10.2674	12.5851	0.076024	0.0201199	0.0932982	0.0271619	0.0663517	1.84526	2.31774	0.538837	55.4019	3052.48	4912.25	1915.17
CAGL0E06072g	YMR181C	YMR181C	8.12056	9.95887	8.26398	11.4514	0.00542647	0.053243	0.0182051	0.00206163	0.143424	1.83831	3.18746	1.49257	29.0901	716.91	2493.05	1805.23
CAGL0I07249g	YOR134W	BAG7	8.39358	10.23	9.66858	10.8658	0.0229336	0.00182155	0.135786	0.00525442	1.275	1.83642	1.19726	0.635845	477.534	864.687	1052.31	665.161
CAGL0G07689g	YKR014C	YPT52	11.2735	13.1088	11.3065	12.9448	0.0077959	0.0116691	0.0303808	0.00624548	0.0329528	1.83523	1.63833	-0.163947	57.1957	6358	5351.9	-948.904
CAGL0L08338g	YIL138C	TPM2	10.8155	12.6505	10.7155	12.8184	0.0136934	0.0228489	0.0347906	0.00155548	-0.100044	1.83499	2.10295	0.167916	-120.739	4627.44	5541.82	793.64
CAGL0I01496g	YJR045C	SSC1	11.1364	12.9691	11.7416	14.1104	0.0133407	0.0110818	0.0229856	0.010273	0.605223	1.83269	2.36873	1.14126	1173.3	5767.33	14262.2	9668.13
CAGL0I01980g	YHR155W	YSP1	9.50523	11.3374	9.6708	11.3821	0.0183018	0.0227222	0.0310019	0.0270122	0.165569	1.83217	1.71128	0.0446821	88.3738	1860.89	1853.91	81.3949
CAGL0J07304g	YNL223W	ATG4	9.70346	11.5351	9.57089	11.6953	0.0198876	0.0262666	0.000309661	0.0334901	-0.132574	1.83165	2.12442	0.160195	-73.2006	2133.91	2555.63	348.515
CAGL0E03652g			10.7618	12.5895	10.8579	13.1413	0.0253383	0.0140542	0.0096331	0.0200078	0.0961322	1.82771	2.28334	0.55176	119.638	4427.12	7178.85	2871.37
CAGL0M12474g	YIL055C	YIL055C	8.00906	9.83484	8.52141	12.4177	0.00141692	0.0256952	0.0418328	0.00601098	0.512349	1.82578	3.8963	2.58287	109.839	655.62	5103.99	4558.21
CAGL0L05280g	YKL087C	CYT2	9.3869	11.207	9.73794	12.3544	0.032128	0.025326	0.0584269	0.0116434	0.351041	1.82011	2.61646	1.14739	184.429	1694.51	4382.65	2872.57
CAGL0F03267g	YHR080C	YHR080C	9.34687	11.1601	9.23166	11.6526	0.0258636	0.0246445	0.0148818	0.0197805	-0.115211	1.81326	2.42099	0.49252	-49.9782	1637.25	2618.38	931.152
CAGL0I05236g	YIL033C	BCY1	12.3233	14.1341	12.4872	14.382	0.00821402	0.00863756	0.0111017	0.0130218	0.16392	1.81076	1.8948	0.247951	616.665	12854.7	15609.6	3371.53
CAGL0M07139g	YHR192W	YHR192W	11.5448	13.3541	11.6467	13.2761	0.0249048	0.00760161	0.013378	0.0163733	0.101875	1.80929	1.62944	-0.0779766	218.599	7483.22	6713.7	-550.922
CAGL0M03399g	YEL012W	UBC8	9.63912	11.4464	9.89834	12.3019	0.00476844	0.0215435	0.0205069	0.00713377	0.259222	1.80724	2.40353	0.855521	156.95	1993.21	4094.99	2258.73
CAGL0I01144g	YHR105W	YPT35	9.16922	10.9729	9.29582	11.2172	0.00506154	0.0190117	0.00673349	0.0315353	0.126591	1.80371	1.9214	0.244283	52.7999	1434.21	1752.25	370.841
CAGL0L05236g	YKL085W	MDH1	11.149	12.9478	12.2561	14.3454	0.0501315	0.0163534	0.0279393	0.0118482	1.10713	1.7988	2.08932	1.39765	2620.85	5629.94	15924.5	12915.4
CAGL0I05896g	YJL141C	YAK1	11.148	12.9454	11.4107	13.4959	0.00745808	0.0210887	0.00335435	0.01095	0.262754	1.79741	2.08512	0.550465	453.318	5618.53	8829.53	3664.32
CAGL0K12760g	YFL042C	YFL042C	9.41633	11.2135	9.57565	11.16	0.0253461	0.00700234	0.00126342	0.0181243	0.159325	1.79719	1.5843	-0.0535704	79.7825	1691.41	1525.07	-86.5603
CAGL0H00418g			10.1873	11.982	9.49003	12.4883	0.0275157	0.0220985	0.058673	0.00519025	-0.697278	1.79473	2.99829	0.506285	-446.874	2879.35	5026.82	1700.6
CAGL0J10296g	YNL077W	APJ1	11.9848	13.7795	10.9222	13.221	0.00819734	0.0111555	0.018007	0.093389	-1.06258	1.79468	2.2988	-0.558463	-2112.59	10008.7	7607.81	-4513.49
CAGL0J04884g	YJL048C	UBX6	10.1758	11.9606	9.80685	12.204	0.0716032	0.0218226	0.0687793	0.0168139	-0.368947	1.78476	2.39714	0.243434	-261.012	2828.83	3822.42	732.57
CAGL0K08734g	YIR014W	YIR014W	10.8511	12.6351	10.8656	12.936	0.0406869	0.0295551	0.0613952	0.00607172	0.0144222	1.78402	2.07045	0.300856	18.5586	4514.29	5970.8	1475.07
CAGL0M06413g	YPL084W	BRO1	11.704	13.4803	11.6675	13.2764	0.0117554	0.00518652	0.00186967	0.00137996	-0.0365263	1.77627	1.6089	-0.203892	-83.4072	8091.69	6668.96	-1506.15
CAGL0L03355g	YKR045C	YKR045C	9.23031	11.003	9.45668	11.2468	0.0188907	0.02521	0.00628039	0.0204676	0.226377	1.77265	1.79009	0.243821	102.041	1451.58	1727.4	377.86
CAGL0L07766g	YCR010C	ADY2	10.0613	11.8298	9.24543	11.7983	0.0182162	0.0133491	0.00957458	0.0151536	-0.81582	1.76859	2.55291	-0.0315066	-461.463	2571.9	2954.72	-78.6378
CAGL0K04631g	YGR067C	YGR067C	8.59065	10.3566	8.98724	11.636	0.00980766	0.0269266	0.0237534	0.0248323	0.396591	1.76592	2.64873	1.2794	121.975	925.589	2675.06	1871.45
CAGL0C05027g	YAR035W	YAT1	8.69741	10.4625	8.90931	11.2733	0.0292263	0.00961877	0.0306488	0.00873122	0.211907	1.76511	2.36395	0.810753	65.6806	995.883	1994.28	1064.08
CAGL0F08107g	YGR244C	LSC2	10.641	12.4019	13.3824	15.024	0.0407816	0.00689156	0.00114627	0.0230036	2.74136	1.76089	1.64162	2.62209	9081.3	3815.01	22639.5	27905.8
CAGL0F08173g	YGR247W	CPD1	8.85473	10.6096	9.02295	10.5721	0.0098819	0.0216379	0.0270975	0.0197264	0.168217	1.75485	1.54919	-0.0374399	57.2535	1099.48	1002.2	-40.0259
CAGL0A04807g	YFR052W	RPN12	12.3573	14.1033	12.1519	13.8738	0.00667663	0.00779885	0.00843003	0.00719579	-0.205317	1.74601	1.72186	-0.229465	-696.011	12352.8	10460.8	-2588.01
CAGL0L11330g	YML068W	ITT1	10.4105	12.1489	10.3659	12.1956	0.000209449	0.0123343	1.12063e-05	0.0253935	-0.0446106	1.73838	1.82965	0.0466584	-41.4427	3180.3	3371.02	149.274
CAGL0G01100g	YLR345W	YLR345W	10.7441	12.4819	10.6913	12.674	0.00539958	0.0118852	0.0271017	0.0167084	-0.052802	1.73783	1.98273	0.192102	-61.6382	4005.38	4881.77	814.756
CAGL0H10120g	YBR056W	YBR056W	8.56879	10.3053	8.32888	10.2512	0.0141411	0.0580387	0.0180096	0.0241287	-0.239908	1.73653	1.92229	-0.0541482	-58.1732	885.63	897.192	-46.6117
CAGL0F09163g	YER182W	FMP10	10.9069	12.6424	11.6539	13.8295	0.0465926	0.0111335	0.0427951	0.00505537	0.74702	1.73546	2.17555	1.1871	1302.39	4473.38	11335	8164.04
CAGL0K01661g	YDL025C	RTK1	10.2361	11.9712	10.1906	11.8728	0.0175605	0.00550998	0.0133519	0.0100729	-0.045541	1.73511	1.68223	-0.0984242	-37.4779	2809.07	2581.76	-264.79
CAGL0A02145g	YHR016C	YSC84	8.12518	9.85601		9.31135	0.0103776	0.0516534		0.0208632		1.73082		-0.544659		647.525		-291.407
CAGL0I05390g	YPL026C	SKS1	10.8213	12.552	12.6514	13.6054	0.0439474	0.0503307	0.0166733	0.0142738	1.83011	1.73076	0.954047	1.0534	4624.17	4196.01	6030.17	6458.33
CAGL0M13783g	YMR304W	UBP15	11.0504	12.7793	11.1127	12.5644	0.0155658	0.00522328	0.0018555	0.0335343	0.0623369	1.7289	1.45163	-0.214927	93.6451	4909.09	3842.44	-973.008
CAGL0D04004g	YGR017W	YGR017W	10.0535	11.7734	10.1741	11.6781	0.00641859	0.0137385	0.00386647	0.00660394	0.120602	1.7199	1.504	-0.0952957	92.6512	2437.88	2121.48	-223.753
CAGL0I06787g	YER143W	DDI1	12.2684	13.9867	12.0446	13.8309	0.0011813	0.0049723	0.0158899	0.00753199	-0.223772	1.71831	1.78633	-0.155752	-708.82	11300.1	10347.6	-1661.27
CAGL0M10956g	YNR034W	SOL1	11.6354	13.3518	11.661	13.4286	0.0116094	0.00986875	0.00936638	0.0169302	0.0255982	1.71642	1.76763	0.0768113	56.95	7273.02	7787.76	571.686
CAGL0K02805g			10.0145	11.7287	10.0793	11.8829	0.00513419	0.0157547	0.0025878	0.00892077	0.0648598	1.71421	1.8036	0.154248	47.5618	2359.48	2694.88	382.96
CAGL0E02981g	YGR149W	YGR149W	9.35031	11.0622	9.70101	11.4596	0.0103511	0.0195313	0.00364083	0.00968211	0.350693	1.7119	1.75856	0.397354	179.61	1485.53	1983.94	678.017
CAGL0K03333g	YMR100W	MUB1	9.41752	11.1276	9.37165	10.9289	0.0196523	0.0169047	0.0183214	0.0042092	-0.0458628	1.7101	1.55724	-0.198723	-21.3972	1553.57	1287.06	-287.906
CAGL0D05318g	YBR255C-A	YBR255C-A	11.0735	12.7793	11.3059	12.8142	0.0272094	0.0130015	0.00985847	0.00916566	0.232392	1.70579	1.50824	0.0348452	376.671	4874.99	4670.19	171.864
CAGL0A03872g	YLR206W	ENT2	10.6527	12.355	10.6041	12.2554	0.0142294	0.0349125	0.00780321	0.0106209	-0.0486446	1.70221	1.65135	-0.099508	-53.377	3628.68	3332.91	-349.144
CAGL0C01375g	YIL108W	YIL108W	12.4345	14.1363	12.3058	13.4479	0.0113213	0.0121063	0.0102499	0.0132644	-0.128678	1.70182	1.14208	-0.688423	-472.351	12472.2	6111.19	-6833.36
CAGL0L08712g	YPL014W	YPL014W	9.50261	11.2003	9.6368	11.6056	0.0144617	0.0205428	0.00543157	0.0117441	0.134193	1.69772	1.96879	0.405256	70.7099	1627.69	2320.13	763.158
CAGL0M14091g			10.3116	12.0056	10.3434	12.3196	0.0256242	0.0176423	0.0239675	0.0255808	0.0318402	1.69403	1.97621	0.31401	28.3589	2841.07	3812.55	999.843
CAGL0G01122g	YLR346C	YLR346C	9.0183	10.7101	8.94818	10.9352	0.0230182	0.0504876	0.0461325	0.0449305	-0.0701153	1.6918	1.98706	0.225142	-24.5983	1156.64	1464.16	282.924
CAGL0A04103g	YLR193C	UPS1	9.45245	11.1432	9.68119	11.7876	0.0371099	0.0346942	0.0375092	0.0119686	0.228742	1.69074	2.10639	0.644387	120.372	1561.1	2714.24	1273.51
CAGL0K06369g	YDR460W	TFB3	10.0193	11.7084	9.89296	11.4242	0.00529485	0.0160484	0.00620801	0.0261016	-0.126342	1.68908	1.53126	-0.284157	-87.0174	2308.58	1797.33	-598.259
CAGL0I10472g	YGR132C	PHB1	12.3318	14.0184	12.7963	14.5025	0.0317905	0.0152407	0.0282312	0.00853575	0.464576	1.68664	1.70618	0.484116	1958.47	11439.4	16097.6	6616.67
CAGL0B02695g	YDR255C	RMD5	9.42639	11.1099	9.6124	11.3019	0.013609	0.0124906	0.00918029	0.0028521	0.186011	1.68356	1.68945	0.191906	94.6862	1522.12	1741.88	314.446
CAGL0I02750g	YHR114W	BZZ1	11.7782	13.4617	11.8991	13.4832	0.00283633	0.00384793	0.00184287	0.00541479	0.120886	1.68347	1.58404	0.0214606	306.992	7769.4	7631.48	169.075
CAGL0I01012g	YOR036W	PEP12	10.8427	12.5216	10.7267	12.2354	0.0258732	0.0188209	0.0408572	0.0354698	-0.116049	1.6789	1.50873	-0.286223	-141.938	4043.61	3127.41	-1058.14
CAGL0K07205g			10.5067	12.1853	10.857	10.2849	0.019609	0.0569359	0.0378439	0.018377	0.350325	1.67863	-0.572092	-1.90039	399.872	3202.53	-607.171	-3409.83
CAGL0K07414g	YMR242C	RPL20A	16.8366	18.514	18.5119	18.4662	0.172428	0.00494692	0.00267577	0.00237314	1.67527	1.67743	-0.0456757	-0.0478345	256756	257315	-11648.9	-12208.6
CAGL0L09251g	YPR005C	HAL1	8.0712	9.74717		8.53357	0.00974318	0.0503726		0.046927		1.67596		-1.2136		590.436		-488.826
CAGL0M07007g	YCR076C	YCR076C	11.0869	12.7612	10.9475	12.6476	0.0216513	0.012832	0.0201975	0.02633	-0.139412	1.67427	1.70008	-0.113609	-200.354	4767.01	4441.65	-525.709
CAGL0E04598g	YDR054C	CDC34	9.55129	11.225	9.28647	11.0159	0.00687583	0.0189912	0.00513032	0.0156542	-0.264817	1.67373	1.72945	-0.209096	-125.819	1643.41	1446.27	-322.958
CAGL0B03311g	YBR280C	SAF1	9.30653	10.9734	9.58626	11.118	0.00438289	0.00467023	0.00775033	0.0183621	0.279735	1.6669	1.53173	0.144567	135.488	1377.42	1453.85	211.918
CAGL0I04620g	YBR042C	CST26	9.97599	11.6404	10.1168	12.0459	0.0124793	0.0245547	0.00889427	0.0275188	0.140775	1.66446	1.9291	0.405418	103.224	2185.35	3117.98	1035.86
CAGL0H01793g	YJR061W	YJR061W	9.4846	11.1488	9.39248	10.6959	0.03415	0.0132093	0.0337273	0.0122649	-0.0921207	1.66418	1.30345	-0.452855	-44.3138	1554.09	986.73	-611.678
CAGL0L10472g	YOR069W	VPS5	10.4613	12.1205	10.6286	12.2719	0.017333	0.0121956	0.0239193	0.00945111	0.167317	1.65924	1.64328	0.151356	173.358	3043.01	3362.19	492.536
CAGL0G07315g	YML030W	AIM31	11.6094	13.2667	12.4193	14.4448	0.0376009	0.0221016	0.0537242	0.0215226	0.809923	1.65734	2.02554	1.17812	2353.08	6731.16	16823.9	12445.8
CAGL0E04488g	YOR023C	AHC1	11.1555	12.8108	11.0952	12.7279	0.0137797	0.00826043	0.00743698	0.0286086	-0.0603035	1.65523	1.63268	-0.082855	-93.3845	4903.85	4596.22	-401.013
CAGL0D01100g			10.976	12.6298	11.207	12.9038	0.00805984	0.00916963	0.00352964	0.0238262	0.23105	1.6538	1.69678	0.274032	349.845	4323.7	5299.63	1325.78
CAGL0L09933g	YOR042W	CUE5	11.3217	12.9753	11.2159	12.9766	0.0216549	0.0069032	0.00882226	0.0197392	-0.105873	1.65352	1.76073	0.00132953	-181.114	5493.03	5681.57	7.42444
CAGL0H05379g	YPL075W	GCR1	10.6743	12.3256	10.3113	11.6726	0.0350962	0.0257297	0.0614325	0.0262544	-0.362972	1.65132	1.36132	-0.652968	-363.492	3498.99	1993.88	-1868.6
CAGL0G02057g	YKR075C	YKR075C	10.5402	12.1895	9.59348	10.2837	0.0189923	0.00825484	0.0295735	0.0722887	-0.946679	1.64936	0.690221	-1.90582	-716.485	3181.98	473.982	-3424.48
CAGL0H10208g	YBR059C	AKL1	8.51582	10.1648	8.43567	9.65366	0.0261389	0.0153521	0.029311	0.0291795	-0.0801513	1.64898	1.218	-0.511136	-19.7809	781.886	459.208	-342.458
CAGL0F03113g	YDR425W	SNX41	10.2485	11.8958	10.3412	11.9502	0.0162264	0.00508276	0.010656	0.0015757	0.0927181	1.64727	1.60898	0.0544257	80.7476	2594.05	2659.8	146.499
CAGL0G09152g	YPL196W	OXR1	11.6024	13.2496	11.3183	12.9988	0.0153549	0.00700228	0.00692877	0.0121633	-0.284138	1.64713	1.68048	-0.25079	-555.868	6629.63	5631.5	-1554
CAGL0J11308g	YNL183C	NPR1	9.93896	11.5835	9.91921	11.7438	0.011868	0.0131988	0.00671299	0.00745061	-0.0197541	1.64456	1.82463	0.160319	-13.3487	2087.35	2461.4	360.704
CAGL0A04829g	YFR053C	HXK1	12.7324	14.376	14.7289	17.4146	0.0251192	0.0190414	0.0209913	0.01999	1.99656	1.64365	2.68565	3.03856	20350.1	14457.6	147553	153445
CAGL0H06699g	YIL155C	GUT2	9.29239	10.9342	11.8749	13.29	0.0173233	0.0253254	0.0257785	0.0164894	2.58247	1.64186	1.41516	2.35578	3128.66	1329.72	6260.37	8059.31
CAGL0J06270g	YDL176W	YDL176W	8.81401	10.4546	8.83273	10.8485	0.00698188	0.00836461	0.00211214	0.00604433	0.0187249	1.64064	2.01575	0.393841	5.87959	953.265	1387.87	440.489
CAGL0G06424g	YOR357C	SNX3	11.3265	12.9632	11.3539	13.3026	0.0282553	0.0333164	0.0510592	0.0214021	0.0274376	1.6367	1.94866	0.339394	49.3081	5417.48	7486.14	2117.97
CAGL0L05302g	YKL088W	CAB3	9.6446	11.2812	9.53983	11.0756	0.0172437	0.0207832	0.0281143	0.0202927	-0.104773	1.63662	1.53577	-0.205628	-56.0676	1688.36	1413.82	-330.605
CAGL0J05324g	YJL068C	YJL068C	12.9105	14.5469	12.5527	14.3719	0.00702561	0.00983289	0.0308006	0.0155276	-0.357725	1.63643	1.81919	-0.174966	-1690.74	16236.8	15193.8	-2733.74
CAGL0K00275g	YKL213C	DOA1	11.1267	12.7623	11.0264	12.4807	0.0124084	0.00624584	0.00535296	0.014956	-0.100323	1.63566	1.45436	-0.281629	-150.204	4711.86	3629.95	-1232.12
CAGL0K10714g	YFR022W	ROG3	8.9808	10.615	8.91469	10.5871	0.0057168	0.011204	0.0109733	0.0155063	-0.0661031	1.63416	1.67245	-0.0278034	-22.6269	1063.03	1055.73	-29.934
CAGL0H10428g	YDL113C	ATG20	9.61237	11.2461	9.42181	11.0807	0.0708166	0.0203212	0.017129	0.0228739	-0.190555	1.63372	1.65886	-0.165414	-96.8481	1646.17	1479.9	-263.117
CAGL0H03003g	YGL095C	VPS45	10.9033	12.5359	10.962	12.469	0.0157705	0.00582348	0.00622026	0.0116087	0.058693	1.63264	1.50707	-0.066877	79.522	4023.43	3674.9	-269.005
CAGL0K10252g	YOR124C	UBP2	10.7907	12.4203	10.8334	12.1609	0.0193791	0.00351241	0.0223662	0.00823216	0.0426956	1.62962	1.32749	-0.259437	53.2071	3709.91	2754.55	-902.149
CAGL0F06061g	YMR041C	ARA2	9.42957	11.0575	9.52758	11.5303	0.00985001	0.0128519	0.0216603	0.00472976	0.09801	1.62795	2.00275	0.472807	48.4748	1441.73	2219.79	826.536
CAGL0H09768g	YER004W	FMP52	12.793	14.4192	12.7238	14.1974	0.010537	0.00411461	0.0152907	0.0136751	-0.069206	1.62627	1.47364	-0.221835	-332.398	14812	12021.8	-3122.58
CAGL0L06490g	YGR231C	PHB2	12.3755	14.0017	12.9413	14.6047	0.0334842	0.014689	0.0588307	0.0201303	0.565751	1.62615	1.66341	0.60301	2551.48	11089.4	17049.2	8511.35
CAGL0K11341g	YDR231C	COX20	10.0072	11.6326	10.7713	12.7625	0.0292951	0.0330423	0.0506688	0.0164666	0.764112	1.62545	1.99118	1.12984	718.644	2146.07	5200.62	3773.19
CAGL0H04631g	YML007W	YAP1	11.4269	13.052	11.4656	13.011	0.011216	0.014748	0.00782729	0.00324622	0.0387411	1.62507	1.54531	-0.0410194	74.9348	5739.32	5426.32	-238.063
CAGL0M13101g	YKL051W	SFK1	9.42626	11.0474	9.76194	11.77	0.0123299	0.0153058	0.0194896	0.00714215	0.335676	1.6211	2.00803	0.722611	180.234	1428.35	2624.09	1375.98
CAGL0H01309g	YDR294C	DPL1	11.0417	12.6615	11.0336	12.7351	0.0197755	0.0231759	0.00698634	0.00993105	-0.0081372	1.61983	1.70156	0.0735937	-11.8567	4370.85	4721.78	339.073
CAGL0C01353g	YIL109C	SEC24	11.4091	13.0278	11.4255	12.6853	0.0247823	0.0135031	0.0383179	0.0148266	0.0163666	1.61866	1.2598	-0.34249	31.0271	5631.81	3835.97	-1764.81
CAGL0J04114g	YOR222W	ODC2	11.3095	12.9254	12.0239	13.5484	0.035101	0.00750024	0.011124	0.0101015	0.714432	1.61588	1.52448	0.623039	1626.46	5240.96	7816.06	4201.56
CAGL0L04730g	YGR112W	SHY1	9.65544	11.2703	10.1924	12.189	0.0120554	0.0306298	0.0380316	0.00177136	0.536931	1.61489	1.99662	0.918661	363.615	1663.62	3499.26	2199.25
CAGL0J10494g	YDR441C	APT2	8.24252	9.85206	9.8645	10.5248	0.0161921	0.00379476	0.051053	0.0343955	1.62198	1.60955	0.660313	0.672747	629.339	621.339	541.072	549.072
CAGL0D01936g	YLR025W	SNF7	11.1519	12.761	11.1569	12.394	0.00197098	0.00167184	0.00461766	0.0051014	0.00500134	1.60914	1.23708	-0.367055	7.9016	4666.06	3098.87	-1559.29
CAGL0G04785g			8.57549	10.184	8.97084	9.73901	0.0291588	0.0441724	0.110929	0.0784774	0.395351	1.60852	0.768164	-0.44501	120.269	781.819	352.785	-308.765
CAGL0F08261g	YGR254W	ENO1	8.08793	9.69099	8.18379	10.0312	0.00870168	0.0324067	0.0282092	0.0230398	0.0958615	1.60306	1.84746	0.340256	18.6934	554.482	755.64	219.852
CAGL0C00451g	YBR137W	YBR137W	11.7844	13.3843	11.7074	13.3553	0.0244464	0.0185886	0.0332357	0.0129397	-0.0770178	1.59991	1.64788	-0.0290416	-183.376	7165.21	7135.49	-213.093
CAGL0K01727g	YDL020C	RPN4	12.8244	14.4242	12.2879	14.2881	0.0311081	0.0282591	0.000947504	0.0253561	-0.536479	1.59974	2.00017	-0.136053	-2252.5	14730.7	15004.7	-1978.45
CAGL0D04972g	YPR140W	TAZ1	10.7308	12.3294	11.0559	12.6348	0.00878707	0.020231	0.00923552	0.0187542	0.32505	1.59861	1.57896	0.305399	429.456	3447.3	4231.23	1213.39
CAGL0M03179g	YKR018C	YKR018C	12.1887	13.7866	12.3058	13.5902	0.0118579	0.0116548	0.00647022	0.0295141	0.117129	1.59787	1.28441	-0.196335	394.821	9462.59	7269.81	-1797.95
CAGL0K00869g	YGR206W	MVB12	9.74163	11.3392	10.3175	11.7854	0.0407824	0.0307432	0.0392576	0.0136207	0.575845	1.59755	1.46793	0.446222	419.959	1734.7	2253.82	939.08
CAGL0J03542g	YCR068W	ATG15	8.49175	10.0877	8.30774	9.78671	0.0258399	0.03517	0.0109784	0.0291849	-0.184007	1.59594	1.47897	-0.300978	-43.1051	728.195	566.399	-204.9
CAGL0M03377g	YEL011W	GLC3	9.69222	11.2856	10.0675	13.1342	0.00766818	0.0153228	0.0220609	0.0374239	0.375319	1.5934	3.06662	1.84855	245.805	1669.1	7917.28	6493.99
CAGL0L02431g			11.4102	13.0002	11.3655	12.7903	0.013699	0.0050028	0.0114673	0.00386052	-0.0447141	1.58997	1.42479	-0.2099	-83.0548	5471.38	4445.1	-1109.34
CAGL0E03025g	YGR146C	ECL1	10.7337	12.3234	11.2837	12.5982	0.0155187	0.0143696	0.0352243	0.00473053	0.550013	1.58971	1.31454	0.274849	790.257	3422.38	3707.73	1075.61
CAGL0J04158g	YOR220W	RCN2	12.6469	14.2357	13.5885	14.4932	0.0253953	0.0139715	0.0608006	0.00920218	0.941579	1.58883	0.904664	0.257418	5904.56	12878.8	10742.8	3768.53
CAGL0J11682g	YMR002W	MIC17	12.513	14.1014	13.2744	14.7566	0.0268546	0.00382591	0.0258229	0.0205151	0.761442	1.58842	1.48222	0.655238	4063.32	11732	17773.3	10104.6
CAGL0K03949g	YMR135C	GID8	10.9429	12.5272	11.0654	12.7812	0.00570498	0.0121692	0.0116401	0.00331767	0.122439	1.58421	1.71577	0.253998	174.366	3934.1	4896.04	1136.31
CAGL0K10868g	YDR256C	CTA1	11.9028	13.486	11.692	13.6997	0.050575	0.0133879	0.0433355	0.0166355	-0.210711	1.5832	2.00765	0.213732	-520.318	7644.02	9996.4	1832.06
CAGL0L12276g	YLR090W	XDJ1	11.2334	12.8155	10.5362	12.7149	0.0134204	0.00986125	0.0244351	0.0153207	-0.697247	1.58211	2.17868	-0.100675	-922.744	4801.07	5237.92	-485.895
CAGL0A03740g	YGL205W	POX1	9.01883	10.5986	9.59156	11.9445	0.0136982	0.0059027	0.00482351	0.0351093	0.572727	1.57974	2.35293	1.34592	252.793	1031.83	3169.87	2390.83
CAGL0D06512g			8.24633	9.82557	8.29182	10.4047	0.0115207	0.012575	0.00674016	0.029286	0.0454869	1.57924	2.11284	0.579091	9.72681	603.72	1042.16	448.164
CAGL0M09449g	YBL101C	ECM21	10.1705	11.7497	10.4369	12.0333	0.0190738	0.0221353	0.016061	0.0108908	0.266445	1.57917	1.59634	0.283617	233.763	2291.04	2805.35	748.075
CAGL0B02255g	YGR215W	RSM27	11.1208	12.6974	11.9233	13.7356	0.0546494	0.0336422	0.0630923	0.0210564	0.802495	1.57661	1.81231	1.03819	1657.07	4415.27	9756.68	6998.48
CAGL0H09416g	YER017C	AFG3	11.3472	12.9238	11.7834	13.5791	0.00390672	0.00890456	0.00780904	0.00838488	0.436168	1.57659	1.79575	0.655334	919.665	5165.24	8713.45	4467.88
CAGL0G02871g			10.9586	12.5327	11.7626	12.2458	0.0298057	0.0374322	0.107385	0.0560189	0.80404	1.57406	0.483169	-0.28685	1484.55	3935.16	1382.23	-1068.38
CAGL0E00605g	YCR082W	AHC2	11.0234	12.5973	10.9697	12.6835	0.0103175	0.000663439	0.0293901	0.00627983	-0.0536916	1.57387	1.71375	0.0861882	-76.0427	4115.23	4572.76	381.483
CAGL0A04477g	YBL067C	UBP13	9.76999	11.3389	9.90953	11.3519	0.0192325	0.010437	0.0315551	0.00456451	0.139544	1.56896	1.44234	0.0129261	88.6683	1717.29	1651.93	23.3133
CAGL0B00440g			12.0348	13.6035	11.7942	13.47	0.0092323	0.012133	0.020544	0.0181581	-0.240523	1.5687	1.67579	-0.13343	-644.333	8250.73	7795.54	-1099.52
CAGL0H04103g	YML088W	UFO1	11.3325	12.9008	11.2049	12.5398	0.00500588	0.0123439	0.000121591	0.0373941	-0.127621	1.5683	1.33493	-0.36099	-218.326	5068.85	3594.21	-1692.97
CAGL0L02079g	YBR291C	CTP1	8.39922	9.96714	8.72476	9.5911	0.00914049	0.0229681	0.0150456	0.0279735	0.325547	1.56793	0.866334	-0.376047	85.4627	663.332	348.2	-229.67
CAGL0C02893g	YOR267C	HRK1	10.2547	11.8131	10.3661	11.1392	0.0352139	0.0366659	0.0125031	0.0353095	0.11149	1.55848	0.773102	-0.673885	98.1543	2376.69	935.684	-1342.85
CAGL0D01672g	YPR055W	SEC8	10.8361	12.3929	10.7858	11.873	0.0197471	0.0152069	0.00133066	0.00699685	-0.0503696	1.55677	1.08728	-0.519863	-62.7239	3550.07	1985.57	-1627.23
CAGL0K11275g	YDR247W	VHS1	9.54632	11.1031	9.8107	11.728	0.00685714	0.0196164	0.0320489	0.00462179	0.26438	1.55676	1.91732	0.624937	150.378	1451.98	2494.15	1192.55
CAGL0I10296g	YGR141W	VPS62	11.1186	12.6729	11.2204	12.6779	0.00966941	0.00144071	0.0198295	0.0184157	0.101781	1.55435	1.45758	0.00500863	162.528	4306.82	4167.01	22.7106
CAGL0H03795g	YCL018W	LEU2	9.5876	11.1385	10.0262	11.8384	0.0325472	0.0304809	0.0380279	0.00426115	0.438616	1.55091	1.81215	0.699855	273.371	1484.96	2619.08	1407.49
CAGL0B04103g	YPR109W	YPR109W	9.93681	11.4873	9.94029	11.3114	0.0066568	0.0187587	0.015991	0.0367941	0.00348484	1.55054	1.37113	-0.175919	2.37033	1890.9	1558.95	-329.582
CAGL0K10494g	YFR010W	UBP6	13.3228	14.8732	13.1935	14.8539	0.0048026	0.00539899	0.0137982	0.00836893	-0.129339	1.55035	1.66042	-0.0192764	-878.611	19763.8	20244.1	-398.308
CAGL0G05830g	YHR146W	CRP1	9.56933	11.1182	10.2343	12.2505	0.00728969	0.0179572	0.0173119	0.0104011	0.664964	1.54886	2.01624	1.13235	444.839	1463.11	3668.24	2649.96
CAGL0M08734g	YDR262W	YDR262W	10.4475	11.9928	10.4311	12.1279	0.0276583	0.0304989	0.0157297	0.0335592	-0.016469	1.54522	1.69685	0.135157	-15.8503	2679.06	3095.17	400.264
CAGL0H09548g	YER012W	PRE1	13.3167	14.8596	13.0792	14.7706	0.00285182	0.0109991	0.0134564	0.00760414	-0.237542	1.54291	1.69145	-0.0890008	-1548.92	19526.7	19297	-1778.62
CAGL0G00968g	YLR337C	VRP1	11.024	12.5663	11.0256	12.1894	0.020521	0.0143234	0.00272372	0.0217407	0.00157941	1.54228	1.16384	-0.376866	2.28098	3982.67	2586.09	-1394.3
CAGL0E02695g	YOR005C	DNL4	9.77232	11.3129	9.81974	11.3021	0.0220398	0.017025	0.0285601	0.00443713	0.0474174	1.54054	1.48236	-0.0107661	29.22	1669.46	1621.33	-18.9136
CAGL0B00858g	YCL032W	STE50	11.2253	12.7644	10.3538	11.3388	0.0226084	0.0144021	0.0258008	0.0175239	-0.871483	1.53906	0.984944	-1.4256	-1085.57	4563.5	1281.46	-4367.6
CAGL0F01243g	YOL027C	MDM38	8.69717	10.2344	8.83328	10.1931	0.0161152	0.0349096	0.00719265	0.0180663	0.136105	1.53724	1.35978	-0.0413512	41.0637	789.602	714.499	-34.0384
CAGL0A02046g	YOR018W	ROD1	11.794	13.3308	10.8938	12.5663	0.00156455	0.00487294	0.00211455	0.0245802	-0.900224	1.53675	1.67255	-0.764427	-1648.37	6751.93	4162.56	-4237.73
CAGL0B01078g	YLR177W	YLR177W	9.05186	10.584	9.41027	12.9272	0.0419101	0.0376636	0.0361503	0.0321631	0.35841	1.53215	3.5169	2.34316	149.675	1004.25	7108.31	6253.74
CAGL0G03047g	YGR092W	DBF2	8.92584	10.4552	8.88168	10.9132	0.0114835	0.0182968	0.0155888	0.013185	-0.0441561	1.52939	2.03154	0.45799	-14.66	917.558	1456.76	524.537
CAGL0G04675g	YDR494W	RSM28	11.0821	12.6083	12.1331	13.9942	0.0387564	0.0318814	0.0554864	0.0127727	1.051	1.52622	1.86107	1.38584	2323.92	4076.34	11826	10073.5
CAGL0M03685g	YNL295W	YNL295W	9.39321	10.916	10.023	12.0861	0.0154743	0.00905061	0.0110534	0.01636	0.629785	1.52275	2.06314	1.17018	368.037	1259.69	3307.56	2415.9
CAGL0M01166g	YGR144W	THI4	8.98452	10.5071	8.59751	10.1517	0.035927	0.0137344	0.0614707	0.0238717	-0.387014	1.52261	1.55423	-0.355388	-119.183	948.795	750.219	-317.758
CAGL0J01397g	YMR087W	YMR087W	8.73632	10.2588	9.06024	10.8445	0.0202727	0.0269087	0.0237321	0.00236184	0.323919	1.52249	1.78426	0.585688	107.355	798.729	1304.9	613.527
CAGL0G01694g	YPR107C	YTH1	9.74509	11.2673	9.43047	10.9085	0.0103084	0.0199542	0.00336595	0.0322318	-0.314618	1.52219	1.47802	-0.358791	-168.143	1606.69	1232.12	-542.715
CAGL0E05082g	YGL153W	PEX14	10.7091	12.2299	10.8073	12.4246	0.0110499	0.00600645	0.00978461	0.00343009	0.098107	1.5207	1.61735	0.19475	117.802	3129.37	3705.79	694.221
CAGL0M06105g	YBR170C	NPL4	11.5916	13.1068	11.5196	12.9168	0.0230783	0.0138985	0.0219287	0.0078998	-0.0720077	1.51519	1.39715	-0.190053	-150.257	5735.3	4796.75	-1088.81
CAGL0I01386g	YJR049C	UTR1	11.0203	12.5329	10.8336	12.5958	0.000934921	0.00616856	0.0160653	0.00640262	-0.186688	1.51255	1.76216	0.0629233	-252.111	3849.05	4365.35	264.187
CAGL0J08118g	YNL265C	IST1	10.3421	11.8509	10.1631	11.6743	0.0168033	0.00662478	0.0105773	0.0243238	-0.179025	1.50882	1.51128	-0.176571	-151.479	2395.84	2121.8	-425.519
CAGL0L02101g	YBR290W	BSD2	10.109	11.6176	10.0772	11.3727	0.00239559	0.0118957	0.00811581	0.0220079	-0.0318627	1.50855	1.29548	-0.244936	-24.1239	2037.89	1571.35	-490.657
CAGL0J08756g	YLR207W	HRD3	10.4235	11.9309	10.5067	12.019	0.0226622	0.00846145	0.042967	0.0141524	0.0831796	1.50738	1.51231	0.0881027	81.5108	2531.07	2695.43	245.869
CAGL0M07205g	YHR195W	NVJ1	9.65332	11.1602	9.79874	11.7085	0.0132463	0.025914	0.00921673	0.0206797	0.145425	1.50688	1.9098	0.548341	85.4035	1483.26	2456.07	1058.22
CAGL0E03828g	YHL030W	ECM29	10.6332	12.1393	10.648	11.6649	0.0216999	0.0184694	0.0164724	0.0280732	0.0148142	1.50607	1.01682	-0.47444	16.3929	2922.96	1642.28	-1264.28
CAGL0D02266g	YOR352W	YOR352W	10.2242	11.7271	10.2805	11.8495	0.0060807	0.0131666	0.0115848	0.0212882	0.0562549	1.50283	1.56898	0.122409	47.5646	2193.8	2446.42	300.187
CAGL0M07568g	YMR022W	UBC7	11.9284	13.4305	11.2549	12.6778	0.0095311	0.00663781	0.0167141	0.00206582	-0.67347	1.50213	1.42285	-0.752751	-1453.84	7142.91	4108.43	-4488.32
CAGL0H10186g	YBR058C	UBP14	11.2141	12.7131	11.0883	12.4091	0.0116306	0.0109815	0.00430882	0.000947437	-0.12581	1.49899	1.32077	-0.304024	-198.393	4339.01	3261.55	-1275.85
CAGL0F09119g	YHR207C	SET5	10.7492	12.2471	10.5672	10.4574	0.00892689	0.0160545	0.0366493	0.0165447	-0.182024	1.49793	-0.109718	-1.78967	-204.02	3140.07	-111.103	-3455.2
CAGL0A02816g	YDR368W	YPR1	12.4233	13.9208	10.3678	11.3578	0.0106136	0.012134	0.0229325	0.023846	-2.05553	1.49754	0.990088	-2.56298	-4171.35	10016.4	1303.22	-12884.6
CAGL0M10439g	YDR001C	NTH1	11.5765	13.0691	11.6167	13.8924	0.0102907	0.00285038	0.00165148	0.0281385	0.0402803	1.49266	2.27563	0.823248	86.4682	5540.1	12065.8	6612.13
CAGL0L08426g	YPR151C	SUE1	9.53289	11.0247	10.3469	11.6388	0.0302435	0.0459483	0.0638841	0.0185988	0.814041	1.49181	1.29185	0.614081	561.602	1342.59	1886.38	1105.4
CAGL0H06545g	YIL146C	ATG32	8.93013	10.4203	8.90697	10.9097	0.0506199	0.0323931	0.00865681	0.0244985	-0.0231542	1.49013	2.00271	0.489422	-7.76622	882.489	1443.69	553.433
CAGL0B03615g			8.93616	10.4232	9.0546	11.0146	0.0310646	0.00775489	0.015422	0.0171782	0.11844	1.48707	1.95999	0.591363	41.9108	883.266	1537.06	695.709
CAGL0K05995g	YLR260W	LCB5	12.1736	13.6595	12.4426	13.6423	0.036045	0.0277157	0.0475316	0.0181359	0.268957	1.48588	1.19972	-0.0172077	946.766	8319.76	7219.57	-153.42
CAGL0I09482g	YBR273C	UBX7	9.78995	11.2746	9.93826	11.6502	0.0127748	0.00845202	0.030633	0.0285463	0.148308	1.48463	1.71195	0.375631	95.8455	1592.09	2233.03	736.781
CAGL0I02112g	YHR159W	TDA11	10.1614	11.6453	10.4431	11.7444	0.00510589	0.0141258	0.00032466	0.0319919	0.281752	1.48391	1.30128	0.0991195	246.98	2057.95	2038.77	227.805
CAGL0E06116g	YMR182C	RGM1	8.19624	9.67894	8.91226	10.2545	0.0230446	0.0160247	0.00861988	0.00345046	0.716025	1.4827	1.34221	0.575538	188.49	526.391	739.742	401.84
CAGL0E05918g	YPL219W	PCL8	9.88396	11.3666	9.66686	11.3936	0.0111557	0.0138183	0.00563204	0.00311528	-0.217103	1.48263	1.72672	0.0269829	-132.006	1695.64	1877.49	49.8503
CAGL0K01683g	YDL022W	GPD1	13.8863	15.3679	14.0845	15.478	0.0176645	0.0143029	0.00821834	0.0269596	0.198213	1.48159	1.39349	0.110113	2230.11	27143.6	28267.3	3353.83
CAGL0I03696g	YDL146W	LDB17	9.09287	10.5693	9.05566	10.6845	0.0105911	0.0115803	0.0193508	0.0072932	-0.0372085	1.47641	1.62885	0.115228	-13.9029	973.352	1113.59	126.332
CAGL0L01463g	YML047C	PRM6	8.62126	10.0956	8.5505	9.6539	0.0141767	0.0180627	0.00831845	0.02166	-0.0707611	1.47436	1.1034	-0.441721	-18.8482	700.387	430.654	-288.581
CAGL0I06402g	YPR173C	VPS4	11.9808	13.4546	11.8091	13.2619	0.0117838	0.00664301	0.0217321	0.0150568	-0.171757	1.47378	1.45283	-0.192704	-453.667	7184.49	6234.45	-1403.71
CAGL0K01353g	YDL046W	NPC2	11.8498	13.323	11.9353	13.7097	0.0247826	0.0208856	0.038999	0.0118123	0.08549	1.47317	1.77441	0.38673	225.336	6556.61	9481.7	3150.43
CAGL0J08316g	YNL277W	MET2	9.59086	11.0629	9.6156	11.9152	0.00229286	0.0224032	0.0225327	0.0264796	0.0247373	1.47201	2.29957	0.852293	13.3365	1368.08	3077.6	1722.86
CAGL0A01870g			9.25895	10.7299	9.21558	11.0209	0.00554285	0.0201023	0.00396842	0.00699545	-0.0433764	1.47095	1.80531	0.290981	-18.1464	1085.67	1483.34	379.529
CAGL0H00308g	YLR455W	YLR455W	8.85101	10.3208	8.87677	10.3861	0.0165446	0.0178402	0.00254142	0.0213891	0.025757	1.46978	1.50932	0.0652975	8.31806	817.229	868.129	59.2182
CAGL0K06677g	YBR213W	MET8	8.31949	9.78831	8.34495	10.3406	0.017725	0.0377842	0.0403116	0.0119524	0.0254615	1.46882	1.99563	0.552263	5.68805	564.792	971.505	412.401
CAGL0D04026g	YGR019W	UGA1	8.94019	10.4089	9.69196	10.8632	0.0191212	0.0247693	0.0232821	0.0128482	0.751771	1.46876	1.17123	0.454241	335.917	868.374	1035.59	503.129
CAGL0F02513g	YJL205C	NCE101	10.0231	11.4909	10.1774	12.2777	0.0456187	0.0307919	0.0563541	0.0184129	0.154302	1.46781	2.10031	0.786796	117.46	1837.63	3807.54	2087.37
CAGL0E03674g			11.6461	13.1122	11.4569	12.5775	0.0157166	0.0344206	0.00521037	0.0237546	-0.18916	1.46616	1.12056	-0.534754	-393.834	5649.84	3301.14	-2742.53
CAGL0I07865g	YOL084W	PHM7	8.32688	9.79263		10.3842	0.00676341	0.0109714		0.0621622		1.46576		0.591562		565.804		449.552
CAGL0G01320g	YNL053W	MSG5	10.9868	12.4506	11.6983	12.1924	0.0355135	0.0176758	0.0222425	0.0169617	0.711538	1.46383	0.494069	-0.258222	1293.77	3568.29	1357.18	-917.345
CAGL0I00352g	YGL058W	RAD6	12.0786	13.5404	11.7119	13.2516	0.0037306	0.00852929	0.0137312	0.026056	-0.366634	1.46183	1.53963	-0.288832	-970.627	7588.98	6397.94	-2161.66
CAGL0J01661g	YPR011C	YPR011C	9.13941	10.601	9.5557	12.378	0.0406272	0.0358695	0.0702809	0.012478	0.416296	1.46158	2.82227	1.77699	188.637	989.211	4570.23	3769.66
CAGL0G09999g	YPR185W	ATG13	8.75429	10.2109	8.5534	10.0602	0.00703777	0.0157089	0.0100349	0.0175755	-0.200884	1.45664	1.50678	-0.15074	-56.1291	753.392	691.934	-117.587
CAGL0H06677g	YIL154C	IMP2'	11.2019	12.6585	11.148	12.5548	0.0114067	0.0119964	0.0229758	0.00291885	-0.0539391	1.45656	1.40679	-0.103717	-86.4472	4109.56	3747.53	-448.477
CAGL0H07029g	YDR322W	MRPL35	10.5385	11.9903	11.2105	12.7492	0.0346492	0.0228117	0.0600397	0.02228	0.672011	1.45182	1.53871	0.758905	882.416	2581.28	4515.17	2816.31
CAGL0J04026g	YOR227W	HER1	9.57986	11.03	9.54869	11.0061	0.00613155	0.0183775	0.012886	0.022836	-0.0311687	1.45016	1.45743	-0.0238967	-16.3564	1325.78	1307.78	-34.3511
CAGL0I04114g	YGL227W	VID30	11.4364	12.8814	11.625	12.8989	0.010928	0.00137399	0.00652311	0.0156853	0.188587	1.44497	1.27396	0.017582	387.015	4773.9	4479.4	92.5167
CAGL0J02332g	YIL017C	VID28	9.4761	10.9186	9.67049	11.0834	0.017061	0.00555097	0.0144448	0.0185661	0.194387	1.44249	1.41291	0.164801	102.724	1223.46	1354.97	234.234
CAGL0E05280g			9.77061	11.2115	9.51463	9.76527	0.0150382	0.012649	0.00529568	0.00467482	-0.255978	1.44089	0.250638	-1.44623	-142.009	1497.89	138.782	-1501.11
CAGL0M07634g	YMR016C	SOK2	9.01741	10.4574	10.9216	10.0084	0.0519955	0.0318426	0.0705582	0.0335886	1.90415	1.44	-0.913186	-0.449041	1421.41	887.817	-909.662	-376.073
CAGL0M09020g	YJR095W	SFC1	8.10475	9.54457	8.90125	10.3937	0.00977501	0.0221329	0.0150745	0.0175865	0.7965	1.43982	1.49245	0.849125	202.848	471.518	867.159	598.488
CAGL0L00451g	YMR188C	MRPS17	9.2239	10.6634	9.50527	11.2143	0.0129946	0.0173703	0.0230792	0.015738	0.281368	1.43949	1.70899	0.550868	128.768	1023.85	1649.17	754.088
CAGL0F07315g	YGL115W	SNF4	11.085	12.5226	11.0843	12.3466	0.00198436	0.00279079	0.0107383	0.0189266	-0.000695587	1.43757	1.26222	-0.176051	-1.04714	3711.79	3036.88	-675.955
CAGL0M10571g	YNR019W	ARE2	12.5251	13.9595	12.1243	13.2345	0.0101146	0.00266347	0.00446459	0.0090156	-0.400847	1.43437	1.11022	-0.724996	-1429.88	10035.8	5173.3	-6292.43
CAGL0K12166g	YBR102C	EXO84	10.7269	12.16	10.7652	12.0323	0.008034	0.00714288	0.0107811	0.0130311	0.038265	1.43308	1.2671	-0.127719	45.5538	2881.59	2448.31	-387.725
CAGL0G05335g	YDR074W	TPS2	11.97	13.4029	12.0621	14.5881	0.00975455	0.014782	0.00952601	0.0139432	0.0920875	1.4329	2.526	1.18518	264.413	6819.35	20352.8	13797.8
CAGL0J11704g	YMR004W	MVP1	10.8976	12.3264	11.0611	12.328	0.0093643	0.0200146	0.0112743	0.0096568	0.163493	1.42883	1.26692	0.00158933	228.913	3228.31	3005.06	5.66113
CAGL0I00836g	YMR140W	SIP5	8.15943	9.58602	8.29604	9.5536	0.000725014	0.0153997	0.0173896	0.031732	0.136616	1.42659	1.25755	-0.0324207	28.3979	482.65	437.173	-17.0787
CAGL0A01694g	YGL036W	YGL036W	9.52686	10.9519	9.40568	10.9251	0.00990324	0.0111419	0.0394682	0.0117332	-0.121187	1.42499	1.51939	-0.0267891	-59.4349	1243.1	1266.09	-36.4414
CAGL0K09790g	YNL138W	SRV2	13.4879	14.9122	13.3977	14.7606	0.0051775	0.00458954	0.00209193	0.00149787	-0.0901883	1.42433	1.36288	-0.151639	-696.203	19345.6	16965.4	-3076.4
CAGL0J00825g	YJL044C	GYP6	9.92337	11.3475	9.49371	11.3904	0.00162119	0.0171507	0.0173871	0.0177746	-0.42966	1.42417	1.89665	0.0428226	-250.101	1634.82	1963.43	78.5069
CAGL0C05093g	YOL057W	YOL057W	12.2787	13.702	11.8058	13.0675	0.0101034	0.0122021	0.00561069	0.00848175	-0.472952	1.42327	1.26171	-0.634504	-1388.87	8357.34	5004.22	-4741.99
CAGL0G06842g	YJL020C	BBC1	10.7914	12.2136	10.616	11.7285	0.00838891	0.0278014	0.0203633	0.0108368	-0.175438	1.42216	1.11253	-0.485068	-202.933	2977.25	1824.01	-1356.17
CAGL0K11990g			11.2707	12.6894	11.4067	12.7745	0.0275625	0.0167174	0.0275199	0.0151365	0.13605	1.41872	1.36776	0.0850824	244.326	4134.57	4291.5	401.255
CAGL0K01595g	YDL029W	ARP2	13.1793	14.598	13.0524	14.2919	0.00431816	0.00597948	0.00434055	0.00871394	-0.126875	1.4187	1.23946	-0.306116	-780.926	15523	11562.7	-4741.17
CAGL0J06468g	YML100W	TSL1	11.1688	12.5859	11.2121	12.8146	0.0162434	0.0142364	0.00433955	0.01942	0.0432873	1.4171	1.60243	0.228626	70.1253	3845.89	4831.51	1055.75
CAGL0H04389g	YHR100C	GEP4	9.49397	10.9105	10.008	11.2102	0.0202037	0.0135153	0.0154066	0.0303364	0.514023	1.41656	1.20224	0.299708	308.633	1203.79	1339.6	444.439
CAGL0J04224g	YFL016C	MDJ1	11.4277	12.8443	11.6138	13.3516	0.0101352	0.0153469	0.0207148	0.026704	0.186033	1.41656	1.73781	0.507285	379.151	4599.11	7318.71	3098.75
CAGL0E00583g	YCR083W	TRX3	12.0977	13.5143	11.5897	13.3021	0.0195659	0.0107895	0.0379303	0.0361902	-0.508063	1.41655	1.71242	-0.212195	-1301.04	7317.35	7018.05	-1600.34
CAGL0E05984g	YPL223C	GRE1	8.5469	9.95955	8.72183	10.7067	0.0321189	0.0156081	0.0247306	0.0239128	0.174933	1.41266	1.98491	0.747183	48.2132	621.689	1249.06	675.588
CAGL0G06820g	YJL023C	PET130	8.39574	9.80813	8.33588	9.51985	0.0142296	0.0316429	0.0168857	0.021958	-0.0598563	1.41239	1.18396	-0.288281	-13.6876	559.682	410.996	-162.373
CAGL0M10351g	YDR005C	MAF1	10.5364	11.9484	10.7058	12.4587	0.0014039	0.0193779	0.001841	0.0190566	0.169375	1.41203	1.75297	0.510321	185.006	2466.98	3959.13	1677.15
CAGL0K01199g	YOL073C	YOL073C	9.75197	11.1637	9.81718	11.6155	0.00660699	0.00554957	0.0142561	0.0105795	0.0652043	1.41173	1.79829	0.451761	39.8648	1431.84	2235.53	843.558
CAGL0I02530g	YHR176W	FMO1	9.58027	10.9911	9.66658	10.6084	0.0119228	0.0391626	0.01057	0.0259744	0.0863146	1.41079	0.941787	-0.38269	47.1969	1269.84	748.422	-474.224
CAGL0I02420g	YHR171W	ATG7	8.68342	10.0908	8.67579	10.2893	0.00558625	0.00953946	0.000486227	0.0168335	-0.00762495	1.40734	1.61346	0.198496	-2.16713	679.369	842.385	160.849
CAGL0M14047g	YMR318C	ADH6	10.8604	12.2668	10.3132	11.1666	0.0120622	0.00655672	0.012781	0.0212259	-0.547232	1.40637	0.853439	-1.10017	-586.87	3068.88	1026.47	-2629.28
CAGL0D00286g			9.96546	11.3716	9.90804	11.1873	0.00763083	0.0178832	0.0121093	0.0578256	-0.0574203	1.40612	1.27922	-0.18432	-39.0103	1649.86	1371.09	-317.787
CAGL0J08635g	YOR089C	VPS21	12.365	13.769	12.2314	13.5344	0.00816979	0.0141014	0.0231004	0.000795575	-0.133632	1.40405	1.30309	-0.234589	-466.672	8685.14	7056.75	-2095.06
CAGL0J08096g	YGR048W	UFD1	11.7689	13.1721	11.6399	12.9512	0.00395993	0.0041434	0.0143587	0.00414192	-0.128989	1.40323	1.31129	-0.220925	-298.467	5740.31	4728.25	-1310.52
CAGL0H06919g	YML130C	ERO1	12.6417	14.0422	13.0796	14.5032	0.0195059	0.0202616	0.00171005	0.000481843	0.437947	1.40054	1.42362	0.461037	2266.47	10480	14565.7	6352.18
CAGL0E04548g	YOR020W-A	YOR020W-A	10.4537	11.8541	11.5139	12.5903	0.01222	0.0211321	0.0136474	0.0296213	1.06017	1.40038	1.07645	0.736237	1521.9	2299.61	3242.62	2464.92
CAGL0K02585g	YHL009C	YAP3	9.37648	10.7755	9.78654	11.2449	0.00971317	0.0172108	0.0215537	0.00801076	0.410054	1.39903	1.45833	0.469347	218.499	1088.22	1543.68	673.953
CAGL0L07986g	YCR026C	NPP1	9.66027	11.0581	9.78746	10.9618	0.0109138	0.0121052	0.00772646	0.00711201	0.127188	1.39778	1.17433	-0.0962649	74.5741	1322.94	1110.74	-137.623
CAGL0H02739g	YLR163C	MAS1	10.0619	11.4584	10.4519	11.9036	0.0024576	0.0133446	0.00792107	0.00783695	0.389991	1.39651	1.45176	0.445233	331.759	1745.07	2430.65	1017.33
CAGL0L04334g	YOR158W	PET123	10.362	11.7582	11.0265	12.5518	0.0213716	0.0146244	0.0531278	0.006455	0.664446	1.39619	1.52529	0.793544	769.859	2147.93	3918.34	2540.26
CAGL0J04004g	YOR228C	YOR228C	8.3242	9.71318	8.80928	11.5539	0.00527922	0.0435857	0.0203393	0.0113349	0.48508	1.38898	2.74461	1.84071	128.094	518.873	2557.94	2167.16
CAGL0M13651g	YMR297W	PRC1	12.3911	13.78	12.8201	14.3701	0.00129416	0.00764666	0.0134483	0.0138214	0.42899	1.38889	1.55001	0.590111	1860.12	8695.32	13944.1	7108.88
CAGL0L08250g	YIL143C	SSL2	11.5457	12.9341	11.4069	12.5223	0.0365853	0.0194794	0.023697	0.0140843	-0.13884	1.38833	1.11544	-0.411732	-274.3	4836.47	3167.71	-1943.06
CAGL0E00891g	YDR169C	STB3	9.53752	10.9248	9.58119	10.6429	0.0248651	0.0173737	0.0300972	0.0118216	0.0436669	1.38727	1.06171	-0.281885	22.8374	1200.81	832.949	-345.024
CAGL0G02695g	YIL098C	FMC1	11.1169	12.5033	12.1394	13.4679	0.0298103	0.00490461	0.0224019	0.00596812	1.02244	1.38642	1.32856	0.964585	2290.52	3585.15	6819.1	5524.47
CAGL0K06083g	YLR265C	NEJ1	8.95066	10.3369	8.80717	10.3068	0.00374267	0.0148483	6.4745e-05	0.00575266	-0.143488	1.38625	1.4996	-0.0301354	-46.8427	798.575	818.682	-26.7359
CAGL0F04411g	YBL038W	MRPL16	9.89605	11.2816	10.3594	11.9572	0.0255311	0.0276294	0.0489274	0.0296063	0.463317	1.38558	1.59779	0.675523	360.839	1536.67	2662.49	1486.66
gb_cox3,cytochrome-c			10.0724	11.4566	10.327	11.8452	0.0838572	0.0641839	0.0325543	0.0590426	0.254655	1.38428	1.51819	0.38857	207.852	1733.89	2394.77	868.732
CAGL0K02145g	YER130C	YER130C	13.1796	14.5627	12.4877	13.3033	0.00103214	0.0156901	0.0228566	0.0231299	-0.691845	1.38307	0.815525	-1.25939	-3534.32	14921	4364.79	-14090.6
CAGL0H08888g	YGL139W	FLC3	8.06091	9.43938	8.20183	10.426	0.00788125	0.034044	0.0174978	0.0264254	0.14092	1.37847	2.22418	0.986632	27.4005	427.245	1081.32	681.478
CAGL0J05874g	YNL159C	ASI2	10.0593	11.4361	10.0682	11.2484	0.0162394	0.0183848	0.0182952	0.0146014	0.00887732	1.37683	1.1802	-0.187749	6.58568	1703.93	1359.22	-338.121
CAGL0G09273g	YGR197C	SNG1	11.2208	12.5958	11.8759	12.2234	0.00687746	0.0147084	0.0196224	0.0170335	0.655144	1.37506	0.347467	-0.372446	1371.78	3803.79	1023.51	-1408.5
CAGL0M11528g	YLR102C	APC9	8.59042	9.96433	8.72984	10.4186	0.0218485	0.0333079	0.0339918	0.0610709	0.139418	1.3739	1.68872	0.454232	39.1086	613.534	944.105	369.68
CAGL0M08382g	YKL167C	MRP49	11.4512	12.8233	11.9629	13.6009	0.0235253	0.0185625	0.0530745	0.0106659	0.511702	1.37209	1.63791	0.777524	1192.07	4447.76	8431.98	5176.29
CAGL0L07238g	YDL097C	RPN6	13.5808	14.9524	13.2781	14.8663	0.00601939	0.0101352	0.0238126	0.0234155	-0.302728	1.37153	1.58825	-0.0860155	-2319.23	19450.7	19935	-1834.96
CAGL0L03179g	YKR035W-A	DID2	11.6608	13.0268	11.4472	12.7935	0.00455682	0.0163316	0.0143274	0.00882398	-0.213606	1.36602	1.34635	-0.233274	-445.588	5107.87	4307.47	-1245.99
CAGL0L10736g	YMR204C	INP1	9.58498	10.9504	9.67183	10.9465	0.0141486	0.00416279	0.0165715	0.0409759	0.0868476	1.36542	1.27465	-0.00392222	47.6526	1210.78	1157.76	-5.37239
CAGL0I10582g	YGR127W	YGR127W	9.05847	10.4207	9.1145	10.719	0.0152712	0.0282235	0.0267177	0.0109539	0.0560294	1.36218	1.6045	0.298347	21.1141	837.48	1131.25	314.888
CAGL0K10318g	YOR127W	RGA1	10.9166	12.2774	11.117	12.1098	0.0187701	0.0168367	0.0235774	0.00748157	0.200396	1.36078	0.992791	-0.167591	288.043	3031.4	2198.9	-544.456
CAGL0L08030g	YCR024C	SLM5	9.76035	11.1197	10.2476	12.1575	0.0153724	0.0314135	0.0239677	0.0210932	0.487274	1.35933	1.90983	1.03777	348.466	1357.86	3352.59	2343.2
CAGL0H07909g	YGL233W	SEC15	11.307	12.6617	11.3846	12.4734	0.0130808	0.00909062	0.0188151	0.0136941	0.0775286	1.3547	1.08883	-0.188343	139.884	3946.1	3013.17	-793.043
CAGL0B00682g	YCL044C	MGR1	10.3039	11.6569	10.2167	11.5652	0.0112616	0.00948429	0.0081704	0.00710061	-0.087238	1.35302	1.34856	-0.0916975	-74.174	1965.01	1840.33	-198.856
CAGL0K08404g	YLR166C	SEC10	10.7734	12.1221	10.7556	11.8437	0.0156058	0.00245174	0.0169556	0.0129265	-0.0177636	1.34876	1.08813	-0.278388	-21.4187	2707.55	1946.67	-782.298
CAGL0G05720g	YDL214C	PRR2	8.24603	9.59214		9.60835	0.0125327	0.0106233		0.0185406		1.34611		0.0162022		468.231		8.71691
CAGL0G05962g	YHR140W	YHR140W	11.4625	12.8078	10.9927	12.6152	0.0207784	0.0231096	0.0477845	0.009472	-0.469759	1.34529	1.62246	-0.192592	-784.268	4348.14	4236.37	-896.033
CAGL0M07001g	YCR075W-A	YCR075W-A	9.35682	10.7011	9.26297	10.7268	0.0292311	0.0276554	0.00586457	0.0162352	-0.0938444	1.34429	1.46386	0.0257245	-41.2922	1009.1	1080.35	29.9505
CAGL0C03113g	YLR270W	DCS1	13.7243	15.0678	13.6666	15.2496	0.00947319	0.0083434	0.0224965	0.00954572	-0.0577171	1.34346	1.58301	0.181831	-530.774	20810.3	25954.4	4613.27
CAGL0F03135g	YDR427W	RPN9	13.4452	14.7848	13.3187	14.5862	0.0141719	0.0102537	0.0115652	0.00508115	-0.126473	1.33957	1.26747	-0.198574	-936.129	17073.3	14379.8	-3629.65
CAGL0M02981g	YMR278W	PGM3	9.0885	10.4254	9.08835	10.3508	0.00286568	0.0357768	0.0237096	0.00211962	-0.000143953	1.3369	1.26243	-0.0746157	-0.0543169	830.781	761.52	-69.3154
CAGL0F01507g	YOR008C	SLG1	8.77467	10.111	8.68372	9.96057	0.00888953	0.0253411	0.00162767	0.0199424	-0.0909428	1.33633	1.27684	-0.150435	-26.7556	667.933	585.181	-109.508
CAGL0G08932g	YOL018C	TLG2	11.4283	12.7607	11.6684	12.9811	0.0389324	0.00324979	0.023994	0.0120435	0.240111	1.33236	1.3126	0.220351	499.059	4183.96	4830.1	1145.2
CAGL0M06347g	YBR183W	YPC1	11.9997	13.3305	12.3621	12.8753	0.0345686	0.0342529	0.0602359	0.0210043	0.362402	1.33074	0.513143	-0.4552	1169.46	6205.65	2248.86	-2787.33
CAGL0I06028g	YJL149W	DAS1	10.2943	11.6221	10.0113	11.3361	0.011304	0.0162266	0.0135101	0.0193716	-0.283011	1.32777	1.3248	-0.285987	-223.681	1896.36	1553.23	-566.811
CAGL0I03674g	YDL147W	RPN5	12.7956	14.123	12.6476	13.8988	0.0157984	0.0176421	0.000797318	0.00754625	-0.148029	1.32735	1.25122	-0.224153	-693.35	10731.9	8857.77	-2567.5
CAGL0A03146g	YDR381C-A	YDR381C-A	9.52291	10.85	10.0861	11.9554	0.0505111	0.0395418	0.0404206	0.0131317	0.563206	1.32713	1.86933	1.10541	351.317	1110.14	2884.45	2125.63
CAGL0D03102g	YJL003W	COX16	9.21299	10.5383	9.61114	11.573	0.0411696	0.0437503	0.0350121	0.00489176	0.398154	1.32533	1.9619	1.03472	188.611	893.678	2264.65	1559.58
CAGL0L02321g	YKL001C	MET14	9.9668	11.2919	9.95147	11.001	0.0250881	0.0172861	0.0316701	0.0121645	-0.0153326	1.32509	1.04957	-0.29086	-10.5789	1506.55	1059.34	-457.789
CAGL0K06699g	YBR214W	SDS24	11.38	12.7041	11.3413	12.9957	0.0242749	0.012797	0.0189985	0.0160073	-0.0386899	1.32411	1.65439	0.291588	-70.5215	4007.69	5572.82	1494.61
CAGL0J01463g			8.51425	9.83677	8.4162	9.47545	0.0288864	0.0271153	0.0100793	0.00587504	-0.0980509	1.32252	1.05925	-0.361318	-24.0241	548.822	370.252	-202.595
CAGL0I06809g	YER142C	MAG1	9.7246	11.0467	10.0345	11.793	0.00848015	0.019491	0.016892	0.014332	0.309923	1.32207	1.75844	0.746295	202.749	1269.29	2499.63	1433.1
CAGL0L09339g	YPR008W	HAA1	10.2614	11.5823	10.635	11.1987	0.0730476	0.0216093	0.0119898	0.0254676	0.373545	1.32085	0.563772	-0.383532	362.744	1838.84	760.307	-715.794
CAGL0L06600g	YGR232W	NAS6	11.1841	12.5024	11.0199	12.8467	0.0144122	0.0129094	0.0469097	0.0122195	-0.1642	1.31836	1.82685	0.344294	-250.3	3475.7	5289.92	1563.92
CAGL0G02321g	YKR087C	OMA1	10.5057	11.8238	10.7187	12.0294	0.0117944	0.00465682	0.00724198	0.0295105	0.213009	1.31812	1.31074	0.205628	231.312	2171.18	2495.18	555.312
CAGL0F04609g	YBL047C	EDE1	12.031	13.3472	12.1954	13.4663	0.00392961	0.0191125	0.00345442	0.0111879	0.164379	1.31618	1.27089	0.119085	505.053	6235.8	6627.41	896.662
CAGL0B04631g	YOR109W	INP53	12.1382	13.4514	12.0889	12.9653	0.0250641	0.0109089	0.0182201	0.0101902	-0.049271	1.31319	0.876319	-0.486144	-151.351	6693.64	3640.61	-3204.38
CAGL0H06281g	YAL016W	TPD3	10.7191	12.0294	10.8272	12.2311	0.0276924	0.0125523	0.0329741	0.0155662	0.108097	1.31025	1.40386	0.201706	131.158	2494.57	2990.7	627.283
CAGL0I07139g	YOR142W	LSC1	12.6504	13.9595	13.8638	15.3749	0.0190716	0.0177715	0.0172748	0.00716424	1.21345	1.30919	1.51113	1.4154	8479.21	9502.05	27585	26562.1
CAGL0L07040g	YDL087C	LUC7	9.9945	11.3017	9.98568	11.2556	0.00573603	0.0211656	0.0106498	0.051147	-0.00882717	1.30721	1.26991	-0.0461286	-6.22249	1504.28	1431.06	-79.4377
CAGL0K10890g			8.88002	10.1868	8.64632	9.58708	0.0191686	0.0250407	0.0172872	0.0201499	-0.233692	1.30676	0.940758	-0.599693	-70.4565	694.392	368.444	-396.404
CAGL0L04554g	YOR171C	LCB4	11.3347	12.6406	11.323	12.5408	0.00179106	0.0214271	0.00425723	0.00253005	-0.0117553	1.3059	1.21786	-0.099796	-20.9597	3802.88	3397.05	-426.788
CAGL0I01408g	YJR048W	CYC1	13.7301	15.0355	15.1103	16.7206	0.0732019	0.0274839	0.0480029	0.0245454	1.38027	1.30548	1.61027	1.68506	21783.9	19997.1	72622.1	74409
CAGL0H08844g	YMR173W	DDR48	11.2996	12.6027	12.5192	13.3645	0.0192191	0.0273239	0.0206956	0.0272218	1.2196	1.30312	0.845297	0.761778	3349.54	3699.4	4676.42	4326.56
CAGL0K07568g			8.04786	9.35098		9.54098	0.00825397	0.0305986		0.0353215		1.30312		0.189999		388.384		91.921
CAGL0K01639g	YDL027C	YDL027C	10.4275	11.7304	10.4267	12.1536	0.00883866	0.0162203	0.0238229	0.0150518	-0.000733442	1.30298	1.72688	0.42317	-0.699933	2020.77	3179.71	1158.24
CAGL0L05698g	YJL131C	AIM23	8.99265	10.2951	9.63117	11.5915	0.00508978	0.0191287	0.00956921	0.0155329	0.638524	1.30247	1.96029	1.29634	283.6	747.04	2292.87	1829.43
CAGL0F07007g	YGL059W	PKP2	8.70276	10.0035	8.85116	10.2597	0.0177926	0.0174066	0.0053603	0.00601658	0.1484	1.30076	1.40849	0.256135	45.1417	609.831	764.113	199.423
CAGL0I06072g	YJL154C	VPS35	11.0807	12.3802	11.161	12.3431	0.0146526	0.0133313	0.00168064	0.0125935	0.0803246	1.29946	1.18204	-0.0370906	124.006	3165.05	2905.74	-135.306
CAGL0I06292g	YJL210W	PEX2	10.8777	12.1762	10.9399	12.6084	0.0176656	0.0135682	0.00197846	0.018994	0.0621427	1.29848	1.66851	0.43217	82.8169	2746.49	4280.08	1616.4
CAGL0M01100g	YDR337W	MRPS28	10.744	12.0422	11.4265	13.0487	0.0178196	0.0123579	0.0445349	0.0114272	0.682527	1.29826	1.62223	1.00649	1037.46	2502.69	5720.92	4255.7
CAGL0D03520g	YKL195W	MIA40	12.6506	13.9481	12.9438	14.6215	0.0148831	0.0138215	0.0303532	0.0153648	0.29312	1.29746	1.67775	0.673412	1448.64	9374.95	17327.9	9401.54
CAGL0F04719g	YLR258W	GSY2	9.33555	10.6322	10.5155	14.6021	0.0028738	0.015247	0.0261321	0.0193314	1.17993	1.29664	4.08668	3.96996	817.701	941.041	23406.7	23283.4
CAGL0H03707g	YNL007C	SIS1	15.011	16.3064	14.5962	16.0717	0.00894215	0.021176	0.0317622	0.06616	-0.414796	1.29545	1.47553	-0.234715	-8250.43	48026.1	44107.9	-12168.6
CAGL0J05302g	YJL066C	MPM1	11.6229	12.9163	11.8902	13.5036	0.0233924	0.0109973	0.0258125	0.00644949	0.267309	1.29343	1.6134	0.587277	642.004	4576.6	7818.44	3883.85
CAGL0B01100g	YLR178C	TFS1	13.0278	14.3201	12.9143	14.4733	0.0163499	0.0191805	0.0485169	0.00977353	-0.113512	1.29232	1.55895	0.153113	-631.913	12103.2	15025.3	2290.23
CAGL0M06853g	YNL026W	SAM50	11.2851	12.5744	11.2182	12.594	0.00682708	0.0054147	0.00450349	0.0157949	-0.0669526	1.28924	1.37581	0.0196184	-113.168	3603.56	3800.23	83.505
CAGL0H07843g	YGL237C	HAP2	9.99724	11.2856	10.4796	12.0386	0.00534444	0.00533291	0.0100848	0.0150554	0.48231	1.28838	1.55902	0.752948	405.73	1474.34	2779.21	1710.6
CAGL0K04323g	YGR053C	YGR053C	8.40423	9.69259	8.70772	10.4331	0.00679284	0.0140205	0.00711172	0.0139886	0.303488	1.28836	1.7254	0.740531	79.3181	488.699	964.449	555.068
CAGL0K08910g	YOR259C	RPT4	14.144	15.4322	14.0742	15.2534	0.00197921	0.00722017	0.0129598	0.00614015	-0.0698326	1.28821	1.1792	-0.178841	-855.454	26110.8	21811.3	-5154.93
CAGL0I06941g	YGL222C	EDC1	9.65564	10.9432	9.45622	10.7433	0.0167722	0.0363335	0.00407659	0.0405743	-0.199423	1.28753	1.28706	-0.199889	-104.128	1162.34	1011.73	-254.742
CAGL0L01925g	YKL035W	UGP1	12.0379	13.3236	11.7159	14.1327	0.0260074	0.0271029	0.0168159	0.0221218	-0.322042	1.28571	2.41683	0.809083	-841.277	6046.95	14598.7	7710.5
CAGL0C03740g			9.35575	10.6406		8.42916	0.0364847	0.0391335		0.039389		1.28488		-2.21147		941.241		-1251.73
CAGL0I01122g	YHR104W	GRE3	14.8483	16.1331	15.2394	16.3184	0.00701486	0.00665169	0.0346481	0.00133572	0.391091	1.28478	1.07899	0.185304	9184.85	42370.7	43035.7	9849.91
CAGL0M05467g	YBR204C	LDH1	9.07044	10.3549	8.72674	10.7102	0.00806985	0.0224245	0.0314253	0.0094035	-0.3437	1.28445	1.98347	0.355321	-113.966	771.961	1251.65	365.726
CAGL0D03344g	YLR024C	UBR2	10.3042	11.5879	10.3551	11.3195	0.0149634	0.0142935	0.0315881	0.0162571	0.0509058	1.28367	0.964383	-0.268377	45.4111	1813.87	1245.93	-522.526
CAGL0D01474g			10.4194	11.7029	10.559	11.817	0.0505706	0.0255768	0.0315256	0.00863564	0.139571	1.28355	1.25803	0.114058	139.107	1964.31	2099.47	274.265
CAGL0M10417g	YDR003W	RCR2	10.093	11.3765	10.4196	11.6238	0.0131648	0.0250156	0.0433031	0.039399	0.326628	1.28349	1.20415	0.247284	277.496	1566.47	1786.06	497.087
CAGL0I01518g	YJR044C	VPS55	11.3459	12.6273	11.3376	12.6567	0.0217272	0.0233425	0.0278871	0.0129722	-0.00832776	1.28144	1.31916	0.0293913	-14.9814	3724.23	3869.43	130.22
CAGL0K05643g	YOR083W	WHI5	11.3187	12.5974	11.4374	12.8351	0.00382559	0.00791163	0.00267404	0.0086737	0.118723	1.27875	1.39769	0.237661	219.084	3643.05	4533.76	1109.8
CAGL0J05632g	YNL090W	RHO2	10.0233	11.3011	9.86049	11.3535	0.00885654	0.0148243	0.0198834	0.0159358	-0.162858	1.27773	1.49298	0.0523956	-111.092	1482.56	1686.97	93.324
CAGL0B01925g	YDR122W	KIN1	9.35681	10.6334	9.69774	11.418	0.0279698	0.014101	0.0299152	0.0446386	0.340927	1.27655	1.72027	0.78465	174.781	932.74	1905.86	1147.9
CAGL0L02211g	YKR007W	MEH1	10.8943	12.1688	10.8465	12.1763	0.023375	0.0280785	0.0113507	0.0177297	-0.0477961	1.27457	1.32989	0.00752082	-62.0213	2701.23	2787.32	24.066
CAGL0G01804g	YPR103W	PRE2	13.6275	14.9001	13.4602	14.7999	0.00218158	0.0035241	0.0144618	0.00424584	-0.167288	1.2726	1.33968	-0.100205	-1385.58	17919.7	17253.7	-2051.58
CAGL0G04279g			8.45378	9.72581	8.86885	10.3866	0.0153285	0.0206253	0.0299064	0.0139205	0.415073	1.27203	1.51779	0.660835	116.886	496.137	871.217	491.966
CAGL0M09405g	YBL103C	RTG3	10.6104	11.8802	10.7151	12.1916	0.0116781	0.0192498	0.00695738	0.0185157	0.104709	1.26978	1.47648	0.311411	117.685	2206.28	2996.78	908.184
CAGL0H05775g	YPL097W	MSY1	8.78501	10.0542	9.21013	11.3527	0.010301	0.00760095	0.0281712	0.00242476	0.425119	1.26922	2.14259	1.29849	151.163	622.106	2022.94	1552
CAGL0I05698g			11.2458	12.5123	11.7944	12.7286	0.0116073	0.0251804	0.0288949	0.0353251	0.548617	1.26656	0.934169	0.216227	1123.57	3413.99	3235.08	944.66
CAGL0J07876g	YNL254C	RTC4	9.40832	10.6741	9.60389	10.4748	0.0193224	0.0223486	0.0374115	0.0067241	0.195567	1.26582	0.870956	-0.199298	98.6452	954.448	644.981	-210.821
CAGL0L10406g	YOR065W	CYT1	10.2042	11.4671	11.0085	12.4211	0.0655852	0.0559626	0.0545567	0.0346245	0.804244	1.26291	1.41262	0.953956	880.338	1651.36	3424.24	2653.22
CAGL0H09944g	YBR046C	ZTA1	10.767	12.0296	10.6851	11.9574	0.0599598	0.00381987	0.0313484	0.0189292	-0.0818323	1.26261	1.27231	-0.0721403	-96.0879	2438.3	2330.47	-203.916
CAGL0M04675g	YOR285W	RDL1	10.8625	12.125	11.0568	12.34	0.0138936	0.0298852	0.00662918	0.0224359	0.194257	1.26243	1.28318	0.215012	268.363	2604.75	3054.24	717.849
CAGL0B03619g	YEL060C	PRB1	11.8079	13.0658	12.0702	13.5501	0.0480135	0.0271655	0.0041197	0.0248365	0.262284	1.25794	1.4799	0.484242	714.831	4989.18	7694.31	3419.96
CAGL0H05907g	YPL104W	MSD1	9.70262	10.9598	10.452	12.3282	0.0155328	0.0116319	0.0400481	0.00634364	0.749375	1.25722	1.87616	1.36831	567.501	1158.52	3741.37	3150.35
CAGL0D01782g	YGL197W	MDS3	10.4816	11.7381	10.7167	12.5869	0.0140918	0.0133198	0.00952062	0.0323113	0.235011	1.25646	1.87023	0.84878	252.962	1986.18	4469.37	2736.15
CAGL0K08866g	YOR261C	RPN8	13.3884	14.6439	13.2386	14.3842	0.0126074	0.0179986	0.0132994	0.00916024	-0.149763	1.25556	1.14559	-0.259731	-1057.28	14878.9	11718.1	-4218.04
CAGL0J10428g	YKL092C	BUD2	9.89537	11.1506	10.0152	11.1605	0.0203101	0.0129616	0.0249546	0.0189393	0.119786	1.25525	1.14538	0.00992317	82.4496	1321	1254.25	15.6906
CAGL0H05841g	YPL100W	ATG21	9.9024	11.1575	9.89815	10.9974	0.0166044	0.00931138	0.0292338	0.00697032	-0.00424974	1.25507	1.09928	-0.160031	-2.81493	1327.17	1090.16	-239.827
CAGL0G09735g	YOR181W	LAS17	11.8914	13.1456	11.9954	13.1551	0.0117054	0.00188651	0.00982017	0.00929512	0.104008	1.25426	1.15973	0.00947906	283.989	5263.17	5038.91	59.7373
CAGL0C02651g	YLR393W	ATP10	11.4119	12.6644	11.9739	14.0408	0.0367936	0.0119595	0.0458872	0.0141108	0.562013	1.25246	2.0669	1.37645	1297.85	3766.86	12831.4	10362.4
CAGL0L04664g	YOR176W	HEM15	11.9359	13.1883	12.0161	13.2317	0.0697443	0.014838	0.0289371	0.0090865	0.080257	1.25245	1.21559	0.0433938	224.127	5416.31	5477.21	285.021
CAGL0J05808g	YNL146W	YNL146W	9.76648	11.0186	10.2274	11.3934	0.0572175	0.0290397	0.0278848	0.0269332	0.460934	1.25209	1.16599	0.374835	327.862	1203.56	1491.2	615.496
CAGL0L03267g	YKR039W	GAP1	8.31874	9.57059	8.17617	9.8619	0.00912038	0.0269386	0.0125991	0.0118599	-0.142576	1.25185	1.68573	0.291312	-30.0455	441.091	641.275	170.138
CAGL0H05599g	YPL087W	YDC1	10.6652	11.9158	10.9495	12.4683	0.0347223	0.025625	0.0294397	0.00236023	0.284245	1.25055	1.5188	0.552499	353.64	2239.87	3689.16	1802.93
CAGL0C01771g	YBR241C	YBR241C	10.4696	11.7199	10.5796	12.1804	0.0110599	0.0101	0.0147699	0.00176187	0.109927	1.25032	1.60083	0.460442	112.267	1955.31	3111.28	1268.23
CAGL0G06094g	YHR132W-A	IGO2	10.0549	11.305	9.95043	11.3676	0.0138578	0.0224578	0.020614	0.0118866	-0.104446	1.25008	1.41712	0.0625972	-74.2867	1466.36	1652.84	112.193
CAGL0K07315g	YMR244C-A	YMR244C-A	8.93296	10.1825	9.82127	12.097	0.032458	0.0163523	0.0309582	0.0280986	0.888305	1.24957	2.27571	1.91444	415.929	673.36	3476.11	3218.67
CAGL0G04081g	YLR004C	THI73	9.08644	10.3326	8.91321	10.8882	0.0153238	0.0162915	0.00973191	0.00451161	-0.173238	1.2462	1.97499	0.555549	-61.5103	745.93	1413.18	605.736
CAGL0E02387g	YOL008W	COQ10	9.96053	11.2066	10.4342	12.2223	0.0504327	0.0252147	0.061643	0.00934217	0.473703	1.24603	1.78808	1.01576	387.256	1366.88	3394.79	2415.16
CAGL0K03487g	YMR109W	MYO5	12.6181	13.862	12.6971	13.7196	0.021703	0.0146001	0.0239512	0.0152059	0.0789168	1.2439	1.0226	-0.142386	353.479	8602.87	6850.05	-1399.35
CAGL0G06952g	YJL012C	VTC4	10.8067	12.0498	10.9392	12.3003	0.00103205	0.0173067	0.00344467	0.00371519	0.132502	1.24311	1.3611	0.250489	172.295	2448.63	3080.23	803.903
CAGL0D03542g	YKL194C	MST1	8.97232	10.2124	9.81586	11.6942	0.029529	0.0188009	0.0357596	0.00376742	0.843537	1.24007	1.8783	1.48177	399.026	684.142	2412.24	2127.12
CAGL0I05830g	YNR006W	VPS27	12.1367	13.376	12.3301	13.43	0.00805717	0.018432	0.0113935	0.0156275	0.193429	1.23935	1.09993	0.0540127	646.086	6128.24	5887.72	405.566
CAGL0I04180g	YGL166W	CUP2	11.6578	12.8958	10.7589	11.1795	0.00331796	0.0259504	0.00819266	0.0154102	-0.898829	1.238	0.420537	-1.71629	-1498.14	4389.99	586.441	-5301.69
CAGL0E01287g	YDR148C	KGD2	12.1683	13.4046	13.1488	14.9478	0.0332899	0.0125917	0.0213198	0.00681216	0.98045	1.23627	1.79899	1.54317	4479.05	6241.1	22521.3	20759.2
CAGL0K02783g	YKL007W	CAP1	12.0205	13.2562	11.8265	12.9926	0.0121192	0.00783411	0.0138233	0.0116213	-0.19398	1.23573	1.16606	-0.263652	-522.694	5629.56	4518.06	-1634.2
CAGL0H01837g	YJR059W	PTK2	9.2889	10.5241	9.30173	10.4008	0.0165699	0.0335465	0.00193515	0.01109	0.0128325	1.23518	1.09905	-0.123288	5.58862	847.007	720.808	-120.61
CAGL0H04279g			12.357	13.5919	12.7541	13.7783	0.045571	0.0323358	0.0648102	0.0174238	0.397158	1.23492	1.02411	0.186355	1662.49	7101.3	7141.3	1702.5
CAGL0F00935g	YOL044W	PEX15	9.0377	10.2717	9.06676	10.6894	0.0168284	0.0186746	0.0227529	0.0225581	0.0290599	1.23397	1.62266	0.417753	10.6935	710.62	1115.09	415.164
CAGL0J01595g	YPR015C	YPR015C	12.1529	13.3856	12.5288	12.2462	0.0223683	0.00582385	0.0330953	0.0281881	0.375833	1.23271	-0.282529	-1.13941	1355.22	6148.27	-1050.96	-5844.01
CAGL0J04818g	YLR429W	CRN1	12.6067	13.839	12.5304	13.5775	0.0192509	0.018857	0.00655361	0.019553	-0.0762493	1.23235	1.04708	-0.26152	-321.085	8416.97	6308.53	-2429.52
CAGL0K11814g	YDR028C	REG1	8.69552	9.92463	8.77234	9.93883	0.041234	0.0108042	0.0274228	0.0189908	0.0768216	1.22912	1.1665	0.0142016	22.6743	557.296	544.236	9.6142
CAGL0E04004g	YHL036W	MUP3	9.34582	10.5728	9.34207	11.0522	0.0229123	0.0149756	0.0252459	0.0376347	-0.00374279	1.22694	1.71013	0.479455	-1.68589	872.37	1474.47	600.414
CAGL0L12254g	YLR089C	ALT1	11.4694	12.696	11.2263	12.3894	0.00492449	0.00701123	0.00309387	0.0129638	-0.243158	1.22655	1.16318	-0.306523	-439.812	3799.83	2969.55	-1270.09
CAGL0F07821g	YGL141W	HUL5	12.2024	13.4273	12.1683	13.3261	0.0155814	0.0171689	0.0169577	0.00498543	-0.0340524	1.22494	1.15773	-0.101255	-109.937	6303.22	5666.5	-746.651
CAGL0C03553g	YNR045W	PET494	9.30628	10.5304	9.80212	10.987	0.0580649	0.0190476	0.00716999	0.0183067	0.495847	1.22411	1.18483	0.456565	259.662	845.888	1136.81	550.582
CAGL0B04895g	YLR176C	RFX1	10.5256	11.7496	10.0208	10.9564	0.0256489	0.0202487	0.0161781	0.0270972	-0.504797	1.22399	0.935625	-0.793167	-435.196	1969.21	948.172	-1456.23
CAGL0I10406g	YGR135W	PRE9	13.3838	14.6061	13.1718	14.3596	0.00640943	0.00537916	0.00569791	0.00453629	-0.212015	1.22223	1.18781	-0.246434	-1460.86	14249.2	11794.2	-3915.87
CAGL0I08723g	YGR171C	MSM1	9.9756	11.1973	10.0272	11.7813	0.0100321	0.0143638	0.024271	0.0103685	0.0515949	1.22171	1.75407	0.583959	36.6585	1341.32	2476.29	1171.62
CAGL0A00297g	YGL018C	JAC1	9.45186	10.6729	9.77355	11.3934	0.0294214	0.0385264	0.0577995	0.0304092	0.321687	1.22108	1.61984	0.72045	174.933	932.266	1814.75	1057.42
CAGL0L09086g	YPR001W	CIT3	9.57319	10.7936	9.80125	11.5803	0.0475473	0.0371591	0.0324234	0.0256427	0.228053	1.22039	1.77907	0.786733	130.454	1013.21	2169.91	1287.15
CAGL0L03069g	YKR023W	YKR023W	9.86409	11.0837	9.76787	10.7902	0.0157753	0.00548924	0.0144683	0.0160214	-0.0962256	1.2196	1.02232	-0.293504	-60.1313	1238.38	898.993	-399.517
CAGL0I07271g	YOR132W	VPS17	9.80034	11.0197	9.82675	10.9223	0.00951355	0.014187	0.00393611	0.0214969	0.0264174	1.21932	1.0955	-0.0974067	16.4775	1184.44	1032.42	-135.545
CAGL0I04048g			8.90258	10.12	9.30916	10.2493	0.0232657	0.0346193	0.0296963	0.0212787	0.40658	1.21739	0.940133	0.129324	155.793	634.224	582.79	104.359
CAGL0H08305g			12.5961	13.8134	12.4796	13.8292	0.0200148	0.00990981	0.0194445	0.0180968	-0.116501	1.21725	1.34958	0.0158288	-480.335	8204.18	8843.33	158.816
CAGL0E05588g	YOR346W	REV1	9.53041	10.7474	9.47616	10.9269	0.0296563	0.014027	0.0244773	0.00928027	-0.054251	1.21701	1.45078	0.17952	-27.2918	979.577	1234.66	227.79
CAGL0K07480g	YKL127W	PGM1	11.0893	12.3054	10.915	12.718	0.0179232	0.035996	0.0547165	0.0270668	-0.174228	1.21616	1.80292	0.412536	-247.846	2883.03	4806.42	1675.55
CAGL0E06490g	YKL145W	RPT1	14.0478	15.2632	13.9679	14.9148	0.0148863	0.0121997	0.00355279	0.016579	-0.0798897	1.21543	0.94688	-0.34844	-912.348	22391.2	14865.2	-8438.33
CAGL0E01419g	YDR144C	MKC7	9.28104	10.4952	9.29955	10.3718	0.0142756	0.0192421	0.0227223	0.0149395	0.0185137	1.21416	1.07223	-0.123421	8.03489	821.231	694.853	-118.342
CAGL0M09537g	YBL095W	YBL095W	11.0284	12.2411	11.1148	12.0785	0.0201762	0.0176783	0.0300848	0.0122852	0.0864266	1.21269	0.963659	-0.162599	128.952	2752.29	2107.35	-515.985
CAGL0A03993g	YLR199C	PBA1	10.753	11.9655	10.4772	11.6665	0.0147886	0.0126569	0.0305226	0.0379189	-0.275801	1.21245	1.18922	-0.299034	-300.302	2273.4	1825.04	-748.662
CAGL0K10824g	YLR149C	YLR149C	9.14449	10.3567	10.1237	11.4385	0.0277929	0.00407142	0.01833	0.0162368	0.979209	1.2122	1.31481	1.08182	549.738	745.279	1659.78	1464.24
CAGL0E05610g	YOR347C	PYK2	10.8954	12.1065	11.6402	13.2961	0.0323849	0.0206041	0.0127109	0.0263094	0.744805	1.21112	1.65586	1.18954	1287.17	2505.14	6866.26	5648.29
CAGL0L04070g	YNL122C	YNL122C	10.5257	11.7366	11.5601	13.2321	0.062585	0.023454	0.0723199	0.0099869	1.03441	1.21095	1.67203	1.49549	1545.33	1938.39	6602.54	6209.48
CAGL0H03927g	YCL008C	STP22	9.9375	11.1477	10.0524	11.5259	0.00233801	0.0109083	0.00372509	0.024446	0.11485	1.21018	1.47357	0.378235	81.254	1288.17	1886.97	680.061
CAGL0F07469g	YGL107C	RMD9	12.2948	13.5047	12.6945	14.1558	0.0194572	0.00489569	0.0256419	0.00990649	0.399727	1.20993	1.46125	0.651044	1604.14	6598.58	11623.2	6628.74
CAGL0G03245g	YJL082W	IML2	11.936	13.1454	12.3704	13.674	0.0192046	0.0113307	0.0151456	0.00436093	0.434419	1.20942	1.30365	0.528653	1376.7	5142.32	7775.61	4009.99
CAGL0B02860g	YLR356W	ATG33	10.7003	11.9073	11.0774	13.4562	0.0328682	0.0377227	0.0593379	0.0191587	0.377138	1.20701	2.3788	1.54893	497.089	2177.26	9078.1	7397.93
CAGL0M14025g	YMR315W	YMR315W	13.8791	15.0837	14.6956	15.3911	0.0106945	0.0141679	0.0174422	0.037875	0.816503	1.20455	0.695476	0.307433	11468.3	19657.7	16436.7	8247.35
CAGL0H02541g	YMR252C	YMR252C	10.9232	12.1276	11.0315	12.2481	0.0163892	0.00397415	0.00417909	0.00823265	0.108336	1.20444	1.21658	0.120479	151.431	2533.05	2771.36	389.74
CAGL0C04543g	YJR096W	YJR096W	11.6588	12.8623	11.8976	12.9297	0.0154691	0.0159249	0.0308826	0.0107852	0.238742	1.20347	1.03217	0.0674415	581.882	4212.8	3987.27	356.348
CAGL0F04125g	YBL029W	YBL029W	8.59137	9.79298	8.81356	10.0948	0.00719689	0.00582664	0.00675927	0.0117768	0.222193	1.2016	1.28126	0.301852	64.2227	501.404	643.636	206.454
CAGL0E03454g	YLR309C	IMH1	8.80378	10.005	8.85069	9.73967	0.0360673	0.0159886	0.0346487	0.0179008	0.0469085	1.20117	0.888986	-0.265276	14.7692	580.629	393.277	-172.583
CAGL0J02002g	YIL006W	YIA6	9.05426	10.2528	9.53209	11.1426	0.0145857	0.0172097	0.010069	0.0249507	0.477835	1.19855	1.61046	0.889746	208.743	688.498	1520.34	1040.58
CAGL0F03157g	YDR430C	CYM1	12.1006	13.299	12.5694	13.6294	0.00222356	0.0208374	0.0104876	0.00680926	0.468791	1.1984	1.05995	0.330347	1686.28	5686.88	6594.04	2593.43
CAGL0C01991g	YFR046C	CNN1	10.4266	11.6244	10.3744	11.6652	0.00734534	0.0404802	0.00836134	0.0135714	-0.0521586	1.19782	1.29083	0.0408468	-48.8689	1780.82	1920.35	90.664
CAGL0G02277g	YKR085C	MRPL20	10.7842	11.982	11.4213	12.9994	0.0300348	0.0217844	0.0446705	0.00798447	0.637126	1.19774	1.5781	1.01748	979.131	2281.6	5446.15	4143.68
CAGL0C04609g	YJR099W	YUH1	12.4977	13.6949	12.7343	14.2654	0.00677311	0.00687478	0.0309677	0.00249446	0.23658	1.19721	1.53111	0.570481	1030.56	7477.57	12878.8	6431.76
CAGL0E04422g	YHR012W	VPS29	11.2385	12.4355	11.0394	12.1657	0.00714438	0.000980593	0.0118744	0.0111501	-0.199111	1.19691	1.12628	-0.269739	-311.483	3122.93	2489.81	-944.594
CAGL0F06765g	YIR024C	YIR024C	9.83454	11.0308	10.5343	12.39	0.0302057	0.0257649	0.0415117	0.00950737	0.699799	1.19626	1.85568	1.35921	569.993	1179.16	3884.4	3275.24
CAGL0I05874g			11.2677	12.4634	13.677	14.9185	0.00666609	0.0149741	0.00477342	0.00383784	2.4093	1.19574	1.24158	2.45514	10631.7	3182.03	17872	25321.7
CAGL0J01353g	YMR089C	YTA12	13.0067	14.2022	13.3735	14.7012	0.00509572	0.0219284	0.0135842	0.00791212	0.36682	1.19549	1.32765	0.498977	2382.66	10618.7	16024.5	7788.5
CAGL0M12947g			11.5333	12.7284	10.9684	12.1114	0.033297	0.0268061	0.044665	0.0497215	-0.56492	1.19509	1.14299	-0.617021	-960.339	3822.27	2421.12	-2361.5
CAGL0A01760g	YDR341C	YDR341C	10.8936	12.0882	11.6507	13.3135	0.0166474	0.00888429	0.0260562	0.0124085	0.757098	1.19457	1.66276	1.22528	1312.81	2451.74	6964.81	5825.88
CAGL0H05357g	YPL074W	YTA6	9.64112	10.8347	9.75361	10.5968	0.00409909	0.0203102	0.00485134	0.00482481	0.112485	1.19355	0.843206	-0.237855	64.7482	1027.76	685.436	-277.581
CAGL0C02673g	YLR392C	ART10	11.3752	12.5675	11.3718	12.7237	0.010033	0.0159481	0.0010295	0.0278903	-0.00338124	1.19232	1.35182	0.156123	-6.21839	3413.94	4113.92	693.764
CAGL0I03476g	YDL160C	DHH1	10.4614	11.6534	10.2922	11.2305	0.00511856	0.0273146	0.0202452	0.0211515	-0.169137	1.19206	0.938306	-0.422888	-155.97	1811.4	1148.94	-818.433
CAGL0G05511g	YDL224C	WHI4	9.49188	10.6835	9.50813	11.2593	0.012732	0.0116646	0.00223881	0.0133307	0.0162497	1.19165	1.7512	0.575803	8.15566	924.598	1723.13	806.693
CAGL0F07447g	YGL108C	YGL108C	10.9826	12.1741	10.9282	12.1543	0.00840604	0.0130347	0.0266683	0.00186355	-0.0543672	1.19149	1.22607	-0.0197867	-74.8331	2597.86	2609.74	-62.9487
CAGL0K03399g	YMR104C	YPK2	10.91	12.1004	11.2094	11.9574	0.0150309	0.0124188	0.0139905	0.00974694	0.299459	1.19046	0.747974	-0.143027	443.863	2467.22	1608.89	-414.468
CAGL0I01100g	YOR120W	GCY1	12.6603	13.8506	12.8516	13.9841	0.0090202	0.0123248	0.0327051	0.036331	0.191269	1.19025	1.13256	0.133577	917.714	8298.37	8813.67	1433.01
CAGL0G06182g	YHR131C	YHR131C	9.35155	10.5385	8.83787	8.76692	0.0189814	0.0290053	0.0145072	0.0191771	-0.513682	1.18697	-0.0709505	-1.7716	-195.701	834.069	-21.9589	-1051.73
CAGL0F08943g	YHR038W	RRF1	10.3794	11.5642	11.1592	12.5865	0.0274433	0.0148367	0.0468622	0.0113889	0.779828	1.18488	1.4273	1.02225	954.938	1696.21	3863.59	3122.31
CAGL0K09702g			12.4024	13.5872	11.1407	12.601	0.00833329	0.0195745	0.0470801	0.024483	-1.26177	1.18479	1.46028	-0.986278	-3156.11	6893.47	3954.72	-6094.86
CAGL0G08426g	YLR238W	FAR10	10.3817	11.5655	10.6267	11.9921	0.00897122	0.00238875	0.00669819	0.0189465	0.245006	1.18379	1.36539	0.426605	246.946	1696.66	2492.51	1042.8
CAGL0J02926g	YER058W	PET117	8.9716	10.1546	9.35844	11.2116	0.0353824	0.0508216	0.0501139	0.00765748	0.386843	1.18299	1.8532	1.05705	154.386	637.798	1715.19	1231.77
CAGL0L00869g	YIL042C	PKP1	9.01643	10.1994	9.42815	10.6118	0.013061	0.00555124	0.0350892	0.0114389	0.411721	1.18296	1.18365	0.412418	171.036	657.903	875.945	389.078
CAGL0A00407g	YGL011C	SCL1	14.2187	15.3976	14.0837	15.3514	0.00065266	0.0058913	0.0113776	0.010985	-0.134991	1.17895	1.26773	-0.0462143	-1703.03	24101.2	24443.4	-1360.87
CAGL0A04697g	YFR049W	YMR31	9.35275	10.5306	10.2924	12.2226	0.0261823	0.0396686	0.0306711	0.00420067	0.939626	1.17781	1.93023	1.69205	600.226	825.337	3525.33	3300.22
CAGL0C04719g	YJR102C	VPS25	12.267	13.4448	11.6475	13.0274	0.0367906	0.014593	0.0378252	0.0106718	-0.619522	1.17772	1.37985	-0.41739	-1720.74	6221.22	5140.81	-2801.15
CAGL0A04719g	YFR050C	PRE4	13.0517	14.2244	12.8464	13.9941	0.00860519	0.00658197	0.00644968	0.00539596	-0.205383	1.17264	1.14774	-0.230283	-1126.71	10649.9	8952.71	-2823.94
CAGL0I02090g	YHR158C	KEL1	9.6799	10.8512	9.71129	10.4271	0.0272388	0.0163106	0.0395264	0.0118313	0.0313945	1.17131	0.715848	-0.424071	18.0448	1027.07	538.553	-470.476
CAGL0E03960g	YHL034C	SBP1	13.7783	14.9487	13.9068	14.8058	0.0154053	0.00424387	0.00307735	0.0179061	0.128509	1.17042	0.899046	-0.142867	1308.94	17573.4	13282.9	-2981.52
CAGL0L11726g	YER162C	RAD4	11.094	12.2641	11.2034	12.1472	0.0107374	0.0140998	0.0158984	0.0103191	0.109409	1.17008	0.943848	-0.116826	172.214	2732.84	2178.02	-382.603
CAGL0K08316g	YKR055W	RHO4	10.352	11.5219	9.89412	11.1017	0.00124093	0.00908407	0.0206321	0.039328	-0.457847	1.16991	1.2076	-0.420152	-355.392	1633.63	1246.07	-742.946
CAGL0L00803g	YIL045W	PIG2	9.26422	10.4318	9.41612	11.1543	0.0068672	0.0144769	0.0151709	0.0173513	0.151907	1.16758	1.73818	0.722511	68.2773	766.383	1596.01	897.907
CAGL0L11880g	YER169W	RPH1	12.5325	13.6971	12.5498	13.9444	0.00294327	0.000785509	0.00883807	0.00751273	0.0173245	1.1646	1.39455	0.247274	71.5736	7356.59	9768.09	2483.08
CAGL0G02145g	YKR078W	YKR078W	8.29194	9.45635	8.3396	9.40308	0.0125053	0.0111342	0.0104455	0.0220201	0.0476658	1.16442	1.06348	-0.0532758	10.5281	389.084	353.087	-25.4688
CAGL0J01199g	YMR098C	ATP25	10.8392	12.0033	11.0539	12.6361	0.0282183	0.0168274	0.0387192	0.0246702	0.214674	1.1641	1.58215	0.632728	293.936	2273.44	4239.54	2260.04
CAGL0E02783g	YBL007C	SLA1	12.5059	13.6694	12.5163	13.5528	0.0182532	0.0132291	0.0132723	0.0138927	0.0104526	1.16351	1.03649	-0.116571	42.2921	7212.17	6158.58	-1011.3
CAGL0M01694g	YBR084W	MIS1	10.7005	11.8573	11.1	12.2085	0.0036955	0.0113419	0.00150155	0.0218799	0.399436	1.15675	1.10859	0.351272	530.831	2046.07	2538.08	1022.83
CAGL0C00429g	YLR093C	NYV1	10.2303	11.3868	10.2426	11.2879	0.0105008	0.00327437	0.00750187	0.0135982	0.0122581	1.15652	1.04534	-0.0989312	10.2501	1476.57	1288.84	-177.473
CAGL0J01419g	YMR086W	YMR086W	10.3853	11.5418	10.5265	11.5997	0.00915849	0.0331748	0.000203488	0.00944061	0.141189	1.1565	1.07321	0.0578943	137.511	1643.97	1628.53	122.076
CAGL0G02365g	YKR089C	TGL4	10.6481	11.8008	10.6877	12.0494	0.00334515	0.00815768	0.00678191	0.00938429	0.0395751	1.15275	1.36176	0.248582	44.6285	1963.15	2589.41	670.893
CAGL0M10087g			10.8575	12.0092	10.9754	12.0694	0.0272667	0.018113	0.0425484	0.0286697	0.117855	1.15169	1.094	0.0601624	157.935	2266.87	2284.48	175.541
CAGL0M13981g	YMR313C	TGL3	10.6932	11.8434	10.7566	12.0216	0.0119605	0.018849	0.000230389	0.0158146	0.0633946	1.1502	1.26496	0.178154	74.3767	2019.03	2427.65	482.991
CAGL0A01672g	YGR009C	SEC9	11.8652	13.0144	11.87	12.8774	0.00422526	0.00951079	0.00714708	0.0155483	0.00476212	1.14919	1.00742	-0.137005	12.3345	4543.48	3781.55	-749.587
CAGL0L02167g	YKR009C	FOX2	8.94542	10.0945	9.20869	10.6598	0.0302082	0.015434	0.0266998	0.00761734	0.263263	1.14908	1.45113	0.565313	98.6925	600.331	1026.12	524.477
CAGL0K12386g	YFL024C	EPL1	11.0888	12.2373	11.29	12.2982	0.0380273	0.0290497	0.0409658	0.0132384	0.20122	1.14851	1.00817	0.0608789	325.981	2650.29	2532.42	208.105
CAGL0I08239g	YER021W	RPN3	13.868	15.0159	13.8897	14.6893	0.0123739	0.018161	0.015687	0.0229303	0.0216322	1.14788	0.799654	-0.32659	225.88	18179.4	11241.8	-6711.75
CAGL0I08965g	YFR024C-A	LSB3	13.1225	14.2699	13.3927	14.4354	0.00877133	0.0128067	0.00290594	0.0276472	0.270217	1.14742	1.0427	0.165493	1836.98	10836.8	11400.9	2401.16
CAGL0M02211g	YPL154C	PEP4	13.0399	14.1872	13.3317	14.8951	0.0193799	0.00950422	0.0160699	0.0114562	0.291811	1.14726	1.56341	0.70797	1887.95	10231.7	20160.8	11817
CAGL0M01672g	YDR387C	YDR387C	9.50138	10.6486	9.83131	11.3286	0.0148479	0.00776695	0.00707485	0.0154729	0.329933	1.14724	1.49731	0.680002	186.233	880.527	1660.91	966.618
CAGL0H08602g	YPR047W	MSF1	8.82429	9.97147	9.6679	11.6889	0.0165992	0.0173767	0.0192279	0.00598113	0.843612	1.14718	2.02104	1.71747	360.155	550.658	2488.14	2297.64
CAGL0G05423g	YDL227C	HO	8.42209	9.56818	8.55899	9.37327	0.0153625	0.022815	0.0424216	0.0199018	0.136906	1.14609	0.814278	-0.194905	34.1442	416.11	286.037	-95.9289
CAGL0J09834g	YBR125C	PTC4	9.768	10.9141	9.88502	11.3416	0.0157131	0.0168532	0.0152431	0.00786206	0.117023	1.14608	1.45661	0.427547	73.6699	1057.7	1649.64	665.602
CAGL0F03311g	YHR082C	KSP1	9.01379	10.1588	8.89032	9.82546	0.0236468	0.016789	0.00496129	0.0428035	-0.123474	1.145	0.935136	-0.333337	-42.4005	626.226	432.794	-235.832
CAGL0I05918g	YJL143W	TIM17	10.8822	12.0271	11.0107	12.4281	0.0144248	0.00674949	0.0138457	0.0106856	0.128489	1.14487	1.41741	0.401031	175.811	2286.17	3447.79	1337.44
CAGL0K08118g	YPR097W	YPR097W	8.82329	9.96702	8.75115	9.20061	0.0200334	0.0216331	0.020597	0.0554109	-0.0721405	1.14373	0.449467	-0.766407	-22.0935	547.882	157.502	-412.473
CAGL0K03509g	YMR110C	HFD1	11.9831	13.1265	12.3644	13.0162	0.00519289	0.00961835	0.0301743	0.0199495	0.381253	1.14343	0.651881	-0.110298	1224.5	4894.63	3011.9	-658.229
CAGL0C00847g			10.5414	11.6845	10.694	11.4602	0.0249329	0.00061046	0.0585245	0.0373188	0.152525	1.14311	0.766239	-0.224344	166.194	1801.18	1160.96	-474.032
CAGL0L02233g	YKR006C	MRPL13	11.6415	12.7842	12.2874	13.8993	0.0326936	0.0102126	0.040133	0.00567332	0.645919	1.1427	1.61186	1.11508	1804.17	3859	10280	8225.17
CAGL0A01716g	YGL037C	PNC1	10.8537	11.9948	10.9977	12.6826	0.0226712	0.0229991	0.0485257	0.0264849	0.144048	1.1411	1.68485	0.687797	194.301	2230.71	4529.27	2492.86
CAGL0E03916g	YHL032C	GUT1	9.76549	10.9059	11.3383	12.7966	0.00927863	0.0159957	0.00846363	0.037127	1.57286	1.14043	1.45828	1.89071	1718.93	1048.33	4525.62	5196.21
CAGL0J07502g	YNL234W	YNL234W	10.0369	11.1769	10.3459	10.7062	0.0106803	0.0069489	0.0124313	0.00629418	0.309051	1.14005	0.360319	-0.470679	250.957	1264.69	369.238	-644.491
CAGL0K05775g	YDR511W	ACN9	9.70045	10.8395	9.89889	11.5966	0.0384228	0.0144017	0.0397902	0.0165931	0.198437	1.13901	1.6977	0.757131	122.683	1000.32	2142.17	1264.54
CAGL0M02629g	YPL135W	ISU1	12.5464	13.6852	12.8529	13.7751	0.0313613	0.0181768	0.0195649	0.00987689	0.306519	1.13876	0.922195	0.089959	1416.07	7189.9	6621.31	847.483
CAGL0K05533g	YOR077W	RTS2	8.58012	9.71613	8.56299	9.54735	0.0191625	0.0215597	0.0244185	0.0262083	-0.0171307	1.13601	0.984365	-0.168771	-4.51749	458.382	370.043	-92.8568
CAGL0C03674g	YNR040W	YNR040W	8.08077	9.21673	8.63328	10.3902	0.0134991	0.024662	0.0272751	0.0211667	0.552508	1.13596	1.75693	1.17348	126.337	324.252	944.96	747.045
CAGL0J07040g	YPL110C	GDE1	11.2615	12.3973	11.3979	12.5401	0.0198569	0.0277744	0.0273964	0.0354337	0.136426	1.13577	1.14217	0.142827	243.485	2939.51	3257.41	561.386
CAGL0L08668g	YPL015C	HST2	9.07934	10.2147	9.57024	11.1256	0.00312366	0.0107837	0.0199046	0.0181029	0.490904	1.13541	1.55532	0.910814	219.259	647.405	1474.02	1045.87
CAGL0B04059g	YJR019C	TES1	9.98847	11.1226	10.4619	12.0854	0.0123752	0.0311815	0.0166633	0.0177738	0.473429	1.13409	1.62347	0.96281	394.561	1213.73	2935.27	2116.1
CAGL0I05984g	YJL147C	YJL147C	9.94886	11.083	10.0552	11.5454	0.00607036	0.00993751	0.0151649	0.036685	0.10632	1.13409	1.49021	0.462443	75.5872	1180.87	1924.96	819.684
CAGL0I07601g	YOL096C	COQ3	8.87907	10.0126	9.37071	10.4519	0.00121087	0.0148975	0.0163072	0.0129868	0.491646	1.13356	1.08121	0.439293	191.18	562.172	738.679	367.687
CAGL0M10395g			8.50953	9.64264	8.9265	9.98788	0.01929	0.0119032	0.0258133	0.0266685	0.416973	1.13311	1.06138	0.34524	122.131	434.888	528.864	216.108
CAGL0D01980g	YKL140W	TGL1	9.49685	10.6295	9.27545	10.7851	0.0158526	0.0516389	0.0268289	0.036171	-0.221406	1.13261	1.5097	0.155687	-102.791	861.614	1144.92	180.513
CAGL0J01177g	YKL112W	ABF1	10.1808	11.3108	10.1765	10.971	0.0301314	0.0159344	0.0382606	0.0240744	-0.00430323	1.12996	0.794537	-0.339723	-3.45703	1379.55	850.04	-532.968
CAGL0J02288g	YIL015W	BAR1	10.3738	11.5031	10.0528	11.2454	0.0283895	0.0255012	0.0301674	0.0137358	-0.321066	1.12932	1.19264	-0.257746	-264.741	1575.75	1365.6	-474.888
CAGL0M11236g	YMR225C	MRPL44	12.0513	13.18	12.6971	14.205	0.0479876	0.0240962	0.0641529	0.018519	0.64574	1.12866	1.50794	1.02501	2396.1	5036.17	12245.2	9605.13
CAGL0L08492g	YPR148C	YPR148C	10.2394	11.3637	10.1211	10.8843	0.00610832	0.0290413	0.00872344	0.0149333	-0.118261	1.12434	0.763198	-0.479398	-95.1369	1426.42	776.515	-745.044
CAGL0L04224g	YOR150W	MRPL23	11.2931	12.4168	11.9219	13.4135	0.0407803	0.0270079	0.0522435	0.01265	0.628831	1.12378	1.49165	0.996701	1370.85	2958.88	7031.21	5443.19
CAGL0I05214g	YIL034C	CAP2	11.6792	12.8029	11.452	12.5281	0.00795378	0.017005	0.0185339	0.0107135	-0.227213	1.12376	1.0761	-0.27487	-477.851	3866.8	3104.98	-1239.68
CAGL0J07612g	YNL241C	ZWF1	13.66	14.7831	13.2389	14.9896	0.0207329	0.00630826	0.0124309	0.00902018	-0.4211	1.12309	1.75069	0.206501	-3276.78	15250	22865.5	4338.72
CAGL0H03619g	YNL011C	YNL011C	9.31578	10.4363	10.0039	11.648	0.0278921	0.0156604	0.0422973	0.0213717	0.688126	1.12055	1.64406	1.21163	389.498	748.357	2182.35	1823.49
CAGL0D03058g	YJL001W	PRE3	13.882	15.0017	13.662	14.7452	0.00566168	0.0034338	0.0250442	0.0195468	-0.219976	1.1197	1.08322	-0.256457	-2135	17708.8	14501.1	-5342.7
CAGL0H03971g	YCR004C	YCP4	8.96496	10.0842	9.6771	10.9162	0.0162977	0.0247935	0.0306036	0.0151976	0.71214	1.11921	1.23915	0.832076	318.933	585.807	1113.85	846.972
CAGL0G05698g	YDL215C	GDH2	8.29468	9.41298	8.48133	10.2858	0.00680585	0.0242641	0.0114575	0.032749	0.18665	1.1183	1.80449	0.872841	43.3706	367.679	890.975	566.667
CAGL0L08734g	YPL013C	MRPS16	10.5587	11.6766	11.3636	12.6511	0.0325193	0.0169363	0.0395049	0.014761	0.804837	1.11783	1.28752	0.974528	1126.63	1765.04	3797.2	3158.79
CAGL0G10219g			10.1195	11.2364	10.5658	10.8177	0.133909	0.0148333	0.0850143	0.0166896	0.446371	1.11698	0.251834	-0.418776	403.363	1300.31	289.085	-607.858
CAGL0M10703g	YNR026C	SEC12	12.3712	13.487	12.2603	13.3392	0.00784451	0.0103446	0.00919418	0.00566465	-0.110885	1.11583	1.07884	-0.147872	-391.938	6183.69	5457.1	-1118.52
CAGL0G04147g	YDR305C	HNT2	8.70721	9.82267	8.74069	9.70523	0.0101461	0.0144894	0.0149502	0.00404766	0.0334782	1.11546	0.964543	-0.117434	9.81226	487.603	407	-70.7913
CAGL0M00550g	YJR130C	STR2	8.62657	9.7399	8.83064	10.2023	0.0142561	0.0156547	0.00420597	0.0351095	0.204071	1.11333	1.37163	0.462365	60.0537	459.836	722.826	323.044
CAGL0H01397g	YDR298C	ATP5	11.4079	12.5207	12.4357	13.6628	0.0246531	0.0287009	0.0306256	0.00794229	1.02774	1.11275	1.22713	1.14211	2822.71	3158.98	7429.05	7092.78
CAGL0I08305g	YER024W	YAT2	9.32301	10.4349	9.32664	10.7352	0.0104875	0.00813558	0.0139831	0.0124636	0.00363134	1.11185	1.40855	0.300325	1.61415	743.746	1062.47	320.339
CAGL0M08338g	YKL170W	MRPL38	11.514	12.6251	12.1209	13.6889	0.0378349	0.0145112	0.0452008	0.00563465	0.60684	1.11109	1.56802	1.06376	1529.36	3392.86	8751.98	6888.47
CAGL0L03762g	YOR097C	YOR097C	8.08235	9.19319		8.74981	0.00600424	0.0514542		0.0191566		1.11084		-0.443379		314.327		-154.881
CAGL0H06721g	YIL156W	UBP7	9.24817	10.3576	9.51337	10.1144	0.00940234	0.013744	0.00187324	0.015021	0.265192	1.1094	0.601027	-0.243182	122.713	703.917	377.683	-203.521
CAGL0J01331g	YMR090W	YMR090W	11.4539	12.5627	11.6034	12.8286	0.0170594	0.00746449	0.0197881	0.0150117	0.149489	1.10875	1.22515	0.265891	306.273	3244.57	4162.66	1224.36
CAGL0C00275g			11.6368	12.7453	11.9621	13.1372	0.0319838	0.0231824	0.0670993	0.0174879	0.325291	1.10849	1.17513	0.391931	805.395	3681.81	5019.7	2143.28
CAGL0J03806g	YOR230W	WTM1	10.5963	11.7039	10.4001	11.3707	0.0425439	0.0501481	0.022554	0.0197611	-0.196285	1.10752	0.970648	-0.333157	-196.933	1787.73	1296.8	-687.868
CAGL0G09603g	YOR186W	YOR186W	10.6466	11.7514	10.305	10.7012	0.012234	0.00134033	0.014194	0.0203588	-0.341509	1.10486	0.396147	-1.05023	-337.887	1844.7	399.759	-1782.83
CAGL0F01947g	YPL017C	IRC15	12.8103	13.9144	13.6138	14.8323	0.00631225	0.0124626	0.0137534	0.0108989	0.803511	1.10413	1.21852	0.917893	5353.5	8257.8	16636.3	13732
CAGL0L10582g	YMR196W	YMR196W	10.943	12.0454	11.8772	14.4545	0.00822194	0.0118248	0.0262583	0.0214236	0.93421	1.10246	2.57732	2.40907	1793.1	2258.4	18689.3	18224
CAGL0B03267g	YBR282W	MRPL27	10.917	12.0192	11.5585	12.6032	0.0372266	0.0271123	0.0376296	0.0225213	0.641555	1.10224	1.04467	0.583987	1082.77	2217.47	3205.96	2071.27
CAGL0F04081g			8.36877	9.471		9.11421	0.0484651	0.0400419		0.0463265		1.10223		-0.35679		379.107		-155.488
CAGL0H05951g	YPL107W	YPL107W	10.051	11.1528	10.4549	11.708	0.0214169	0.0262931	0.013663	0.034441	0.403891	1.10182	1.25316	0.555227	342.728	1216	1942.02	1068.75
CAGL0F02101g	YFL007W	BLM10	10.5758	11.6767	10.5388	12.2102	0.0271603	0.0289724	0.0106833	0.0453461	-0.0369502	1.10088	1.67141	0.533571	-38.594	1747.35	3250.91	1464.96
CAGL0H00110g			9.45612	10.5565	9.62077	10.2051	0.0975861	0.0319248	0.0602746	0.00799459	0.164657	1.10042	0.584361	-0.351407	84.9179	803.652	393.159	-325.576
CAGL0I07491g	YOL101C	IZH4	12.7518	13.8509	12.6553	13.9559	0.0268425	0.0373728	0.00228481	0.0312111	-0.096577	1.09902	1.30065	0.105052	-446.609	7877.43	9440.03	1115.99
CAGL0L08580g	YHR200W	RPN10	14.0353	15.1333	13.7987	14.8741	0.00181566	0.00738901	0.00161107	0.00838043	-0.236561	1.09803	1.0754	-0.259193	-2539.14	19150.5	15779.5	-5910.13
CAGL0I00418g	YGL055W	OLE1	15.5426	16.6387	15.8527	16.7681	0.0188985	0.028797	0.0131314	0.0144156	0.310056	1.09609	0.915411	0.129372	11443.5	54304.8	52434	9572.66
CAGL0F00605g	YDR516C	EMI2	10.6113	11.7068	15.2051	17.4449	0.00461786	0.0107245	0.0260824	0.0322978	4.59379	1.09549	2.23979	5.7381	36208.9	1778.35	140641	175071
CAGL0F07029g	YGL125W	MET13	8.57321	9.66828	9.03857	11.6868	0.0116338	0.013935	0.0426764	0.0104702	0.465355	1.09506	2.64826	2.01855	144.987	432.772	2770.88	2483.1
CAGL0H03729g	YNL006W	LST8	11.173	12.268	11.1042	12.3845	0.0242683	0.0211574	0.0145869	0.0373374	-0.0687914	1.09504	1.28036	0.116535	-107.509	2623.3	3145.74	414.931
CAGL0L04158g	YNL127W	FAR11	11.2191	12.3133	11.3364	12.1412	0.0193135	0.0146225	0.0141209	0.00988034	0.117293	1.09423	0.804801	-0.172137	201.905	2705.63	1931.3	-572.427
CAGL0H08459g	YBR096W	YBR096W	11.3761	12.4695	11.2525	12.2821	0.0167188	0.004015	0.00949086	0.0115774	-0.123678	1.09334	1.02964	-0.187381	-218.371	3013.35	2540.94	-690.78
CAGL0J09856g	YBR122C	MRPL36	11.7067	12.7998	12.3926	13.9011	0.04399	0.0203374	0.0477357	0.0156372	0.685953	1.09314	1.50842	1.10124	2034.74	3788.19	9920.8	8167.35
CAGL0K03641g	YMR119W	ASI1	10.9389	12.031	11.1226	12.3356	0.0135265	0.00252049	0.00781139	0.00822956	0.183668	1.09212	1.21296	0.304511	266.527	2221.98	2938.95	983.495
CAGL0B04741g	YCL004W	PGS1	9.95011	11.0421	10.6935	12.1743	0.0110144	0.0143603	0.0180481	0.00665058	0.743375	1.09204	1.48077	1.13211	666.803	1119.52	2965.85	2513.13
CAGL0K10032g	YDR082W	STN1	9.95229	11.0428	10.1685	11.0966	0.0254606	0.0231198	0.0412143	0.00831157	0.21623	1.09047	0.928123	0.0538801	160.188	1118.92	1039.01	80.277
CAGL0L11374g	YML070W	DAK1	12.7015	13.792	12.368	13.3139	0.00524779	0.00154353	0.00121796	0.00580399	-0.333503	1.09046	0.945878	-0.478085	-1374.75	7522.9	4896.84	-4000.81
CAGL0J03740g	YOR242C	SSP2	8.48477	9.57508		9.00357	0.0151298	0.00805241		0.0209406		1.09031		-0.571516		404.522		-249.491
CAGL0C01595g	YBR248C	HIS7	10.855	11.9449	10.7433	11.5685	0.0283514	0.0539502	0.00957983	0.0185964	-0.111735	1.08985	0.825161	-0.376429	-138.038	2090.27	1322.89	-905.424
CAGL0G07909g	YNR035C	ARC35	13.6216	14.7105	13.575	14.5019	0.00152551	0.00358161	0.00321282	0.00792592	-0.0466264	1.08886	0.92696	-0.208525	-400.838	14205.5	10998.4	-3608
CAGL0H08261g	YOR019W	YOR019W	8.10967	9.19691	8.97164	10.1202	0.0120258	0.035525	0.047404	0.0174603	0.86197	1.08724	1.14856	0.923291	225.814	310.657	610.939	526.096
CAGL0M03949g	YNL310C	ZIM17	11.5038	12.5909	11.344	12.7333	0.0366896	0.0226692	0.0435538	0.0424883	-0.159821	1.08706	1.38932	0.142446	-304.523	3265.24	4209.97	640.211
CAGL0B04785g	YCL010C	SGF29	8.13766	9.22308	8.08827	8.86769	0.0059843	0.0417125	0.00461237	0.0474964	-0.0493954	1.08542	0.779418	-0.355396	-9.47936	315.988	194.98	-130.487
CAGL0B03817g	YJR008W	YJR008W	10.9004	11.9822	11.0781	12.6613	0.0119587	0.00838137	0.00584328	0.0121801	0.177718	1.08188	1.58318	0.67902	250.562	2134.55	4315.77	2431.78
CAGL0M11242g	YMR226C	YMR226C	12.0639	13.1456	12.2301	13.5085	0.0196316	0.00564839	0.0237831	0.00586107	0.166279	1.08177	1.27837	0.362879	523.013	4780.72	6849.36	2591.66
CAGL0M08316g	YKL171W	NNK1	9.71794	10.799	9.81602	10.8558	0.035039	0.0243785	0.048691	0.0353036	0.0980778	1.08106	1.03974	0.0567564	59.2425	939.497	951.743	71.488
CAGL0J10736g	YHR075C	PPE1	9.52745	10.6085	9.68372	10.7737	0.00548269	0.00804597	7.29926e-05	0.010575	0.156273	1.08104	1.08999	0.165219	84.4286	823.268	928.276	189.437
CAGL0H07623g	YGL250W	RMR1	9.72835	10.8091	9.92998	10.976	0.00538121	0.0172079	0.000436391	0.00944342	0.201633	1.08079	1.04601	0.16685	127.237	945.971	1038.71	219.981
CAGL0G02827g	YIL105C	SLM1	10.2231	11.3028	10.2329	11.2041	0.0276912	0.0181848	0.0274496	0.0063805	0.009893	1.07972	0.971141	-0.0986836	8.22413	1331.02	1155.77	-167.023
CAGL0H10274g	YBR062C	YBR062C	11.6648	12.7435	11.5923	12.3595	0.0246855	0.0277931	0.0398947	0.0116644	-0.0725024	1.07866	0.767245	-0.38392	-159.135	3610.69	2167.59	-1602.23
CAGL0M04367g	YLR133W	CKI1	10.6767	11.7552	10.453	11.6108	0.0154579	0.00430111	0.00437036	0.00360528	-0.223733	1.0785	1.15782	-0.144415	-235.144	1819.94	1725.81	-329.275
CAGL0J08459g	YDR505C	PSP1	9.43755	10.5158	9.53057	10.4595	0.0360365	0.0187078	0.0289037	0.0141774	0.0930176	1.07828	0.928948	-0.0563124	46.1799	770.73	668.502	-56.0483
CAGL0I04928g	YER093C-A	AIM11	9.58483	10.6606	10.2381	11.1264	0.0248544	0.0105857	0.0471758	0.0132827	0.65331	1.0758	0.888216	0.46573	439.849	850.777	1027.68	616.752
CAGL0L10362g	YOR062C	YOR062C	11.3823	12.4566	12.7513	14.4311	0.0249071	0.0806055	0.0123185	0.00654871	1.36899	1.07427	1.67979	1.97451	4225.5	2951.52	15195.3	16469.2
CAGL0H00737g	YPL249C	GYP5	10.9192	11.9935	11.4374	11.8872	0.00926377	0.0207414	0.0072459	0.014913	0.518218	1.07424	0.449787	-0.106239	836.913	2141	1014.61	-289.472
CAGL0M12859g	YIL075C	RPN2	14.1158	15.1889	14.1031	15.1997	0.0132082	0.0117478	0.00523079	0.00357367	-0.0126713	1.07306	1.09658	0.0108463	-155.246	19597.7	20034.9	281.868
CAGL0A01804g	YHR094C	HXT1	13.0431	14.1157	10.9424	9.71447	0.0262484	0.0170879	0.0988833	0.0664056	-2.10074	1.07254	-1.22791	-4.40118	-6472.73	9311	-1127.69	-16911.4
CAGL0F01199g	YOL038W	PRE6	14.1575	15.23	13.9532	15.1661	0.00414815	0.00196647	0.011456	0.0066827	-0.204378	1.07247	1.2129	-0.0639542	-2413.82	20157.4	20904.7	-1666.46
CAGL0H01639g	YDR523C	SPS1	9.19712	10.268	9.76636	10.276	0.0154641	0.0228934	0.0460514	0.0154567	0.56924	1.07084	0.509652	0.00805241	283.938	646.043	369.006	6.90127
CAGL0E04642g			11.5532	12.6236	11.4804	12.4645	0.0130299	0.0123565	0.00839492	0.00692844	-0.072743	1.07046	0.984088	-0.15911	-147.761	3305.81	2794.57	-658.993
CAGL0B02123g	YGR222W	PET54	9.18767	10.2571	9.54849	10.5593	0.0160603	0.00620571	0.0311729	0.00569553	0.360814	1.06944	1.0108	0.302176	165.696	640.634	760.078	285.14
CAGL0I09988g	YOL054W	PSH1	10.1174	11.1868	10.0449	10.9011	0.00599927	0.00409212	0.000586576	0.00454509	-0.0724837	1.06939	0.856142	-0.285731	-54.4314	1220.3	855.886	-418.843
CAGL0B02755g	YLR361C-A	YLR361C-A	10.1514	11.2193	10.7745	11.0347	0.0256883	0.0378261	0.0769438	0.0434944	0.623085	1.06793	0.260256	-0.184587	614.323	1246.95	346.278	-286.344
CAGL0L08822g	YPL009C	TAE2	10.3511	11.4171	10.216	10.8231	0.0365318	0.0192416	0.0267176	0.0203914	-0.13514	1.066	0.607185	-0.593953	-116.794	1428.42	622.369	-922.849
CAGL0B01529g	YDR142C	PEX7	10.1851	11.249	10.4595	11.9931	0.0322032	0.0184992	0.00997448	0.0104988	0.274395	1.06397	1.53361	0.744041	243.876	1269.72	2668.37	1642.53
CAGL0J09372g	YDL125C	HNT1	13.0913	14.1544	12.7019	13.8336	0.0278885	0.0160482	0.0151861	0.0172706	-0.389375	1.06311	1.13168	-0.320799	-2064.3	9507.54	7936.34	-3635.51
CAGL0I07969g	YOL077W-A	ATP19	9.75739	10.8187	10.4829	12.0335	0.0346761	0.0268575	0.0135348	0.00498766	0.72551	1.06131	1.55058	1.21478	565.592	940.649	2761.08	2386.02
CAGL0E00495g	YCR090C	YCR090C	11.5783	12.6382	11.9466	12.088	0.108635	0.00774376	0.0164296	0.0210612	0.368281	1.05985	0.141348	-0.550216	889.292	3316.97	406.31	-2021.37
CAGL0F08063g	YGR241C	YAP1802	11.4597	12.5195	11.3144	12.2702	0.00885433	0.00772581	0.0262118	0.0121673	-0.145291	1.05981	0.955862	-0.249237	-269.824	3054.87	2393.16	-931.538
CAGL0B02387g	YML118W	NGL3	8.78984	9.84904	8.75255	10.3272	0.0194532	0.0285861	0.0120609	0.0370998	-0.0372883	1.05921	1.57469	0.478198	-11.2928	479.677	853.424	362.454
CAGL0J03630g	YCR063W	BUD31	9.94434	11.0022	9.74062	10.6339	0.0171727	0.0482566	0.00839478	0.0576713	-0.20372	1.05785	0.89332	-0.36825	-129.748	1065.86	733.542	-462.071
CAGL0I03410g	YDL164C	CDC9	11.2732	12.3308	11.1706	11.9422	0.0145869	0.0102583	0.000534877	0.0237903	-0.102569	1.05759	0.77154	-0.388619	-169.852	2676.59	1629.95	-1216.5
CAGL0J05852g			10.5638	11.6212	10.8028	11.8539	0.00557582	0.00185956	0.0341275	0.0208642	0.239	1.05736	1.05107	0.232715	272.717	1636.41	1915.09	551.397
CAGL0K03575g	YMR114C	YMR114C	8.61043	9.66736	8.59492	10.4208	0.00440255	0.00998211	0.00800883	0.00994198	-0.0155139	1.05693	1.82589	0.753448	-4.18035	422.302	984.149	557.667
CAGL0J03058g	YER065C	ICL1	8.30748	9.36344	8.52546	12.1489	0.00322613	0.0671789	0.0476107	0.0544124	0.217981	1.05597	3.62349	2.78551	51.6732	341.873	4173	3882.8
CAGL0H02387g	YMR261C	TPS3	9.80165	10.8576	10.3509	14.6692	0.0197982	0.0198281	0.0527106	0.0227421	0.549216	1.05596	4.31836	3.81161	413.47	963.064	24748.3	24198.7
CAGL0D06292g	YGL048C	RPT6	14.6033	15.6591	14.6027	15.5789	0.00305615	0.0073306	0.00111585	0.00655854	-0.000612909	1.05573	0.976159	-0.0801872	-10.5724	26851.8	24064.9	-2797.48
CAGL0J02508g			8.34259	9.39522	9.05239	9.74256	0.0106836	0.0256168	0.0305938	0.0697131	0.709801	1.05263	0.690167	0.347342	206.319	348.736	325.713	183.296
CAGL0M08552g	YDR276C	PMP3	15.712	16.7633	15.3781	16.6639	0.0236413	0.0137002	0.0197879	0.00487743	-0.333879	1.05127	1.28578	-0.099366	-11089.4	57559.4	61245.4	-7403.48
CAGL0A01408g	YGL025C	PGD1	8.54877	9.59988	8.58953	9.82147	0.0117602	0.0180063	0.0408867	0.0268033	0.040759	1.05111	1.23194	0.221587	10.7308	401.498	519.593	128.825
CAGL0I07821g	YOL087C	YOL087C	12.7037	13.754	12.9045	14.1087	0.0237011	0.0170276	0.0108973	0.0171328	0.20076	1.05024	1.20416	0.35468	996.036	7144.06	9998.37	3850.34
CAGL0A00517g	YGL006W	PMC1	11.4363	12.4856	11.582	12.8855	0.00683723	0.00318707	0.0115394	0.0133267	0.145708	1.04926	1.30345	0.399899	294.512	2963.78	4501.13	1831.86
CAGL0I04328g	YJL133C-A	YJL133C-A	12.0082	13.0573	13.063	12.8641	0.044935	0.0459671	0.0324712	0.0230065	1.05488	1.04913	-0.198967	-0.193216	4438.69	4404.65	-1102.49	-1068.44
CAGL0F01397g	YOR014W	RTS1	11.9598	13.0088	12.4446	13.2282	0.0056001	0.0154937	0.00526559	0.0213107	0.484791	1.04895	0.783574	0.219414	1590.95	4258.48	4021.37	1353.83
CAGL0J03916g	YOR237W	HES1	10.6738	11.7228	10.9741	10.6382	0.0116219	0.0237941	0.00415609	0.0203917	0.300267	1.04894	-0.33588	-1.08456	377.966	1746.32	-417.797	-1786.15
CAGL0I03190g	YEL024W	RIP1	12.0486	13.0974	13.372	14.6205	0.0578022	0.0273307	0.0187011	0.00844578	1.32341	1.04883	1.24846	1.52304	6365.43	4528.03	14586.8	16424.2
CAGL0A01848g	YHR098C	SFB3	10.7847	11.8333	10.8597	11.7366	0.0268477	0.0108773	0.0469934	0.0174219	0.0750521	1.04867	0.876897	-0.0967235	94.1983	1885.1	1554.27	-236.631
CAGL0J00803g	YJL042W	MHP1	10.92	11.9686	10.7764	12.2112	0.0101005	0.0224232	0.00310679	0.00879269	-0.143594	1.04858	1.43482	0.242647	-183.56	2070.25	2987.88	734.072
CAGL0F00803g	YOL051W	GAL11	9.23683	10.2848	9.19194	10.1302	0.0230094	0.0104977	0.0168681	0.000871164	-0.0448903	1.04793	0.938279	-0.154538	-18.4842	644.099	535.869	-126.715
CAGL0A03696g	YER027C	GAL83	11.3677	12.4156	11.0333	12.1277	0.0149245	0.019454	0.00928935	0.0203626	-0.334388	1.04785	1.0944	-0.287841	-546.695	2820.81	2379.32	-988.179
CAGL0F07799g	YMR171C	EAR1	10.3957	11.4425	10.8809	11.5311	0.0214234	0.020534	0.00926544	0.0163591	0.485221	1.04676	0.650135	0.0885912	538.591	1435.92	1073.58	176.255
CAGL0B00902g	YCL030C	HIS4	11.3151	12.3613	11.4562	12.1428	0.0216316	0.0328738	0.0279685	0.0242113	0.141075	1.04624	0.686605	-0.218555	261.737	2713.86	1712.45	-739.666
CAGL0J00605g	YHR027C	RPN1	14.1981	15.2433	14.2649	15.1332	0.0205851	0.0177572	0.0115448	0.0068703	0.0668702	1.04522	0.868224	-0.110123	891.668	19991.8	16249.6	-2850.48
CAGL0F01529g	YLR069C	MEF1	11.7036	12.7481	12.4189	13.4429	0.00596691	0.00188963	0.00336538	0.00743199	0.715374	1.04451	1.02398	0.694841	2140.91	3544.24	5659.69	4256.36
CAGL0F03971g	YMR219W	ESC1	9.32906	10.3729	9.31987	10.1023	0.00344814	0.0131203	0.019852	0.0158492	-0.00918996	1.04385	0.782411	-0.270625	-4.08398	682.866	460.145	-226.805
CAGL0G01672g	YPR108W	RPN7	13.981	15.0239	13.7862	14.9126	0.0113629	0.0156624	0.00297449	0.00336426	-0.19476	1.04292	1.12638	-0.111309	-2041.92	17146.1	16714.3	-2473.75
CAGL0G09064g	YPL201C	YIG1	8.46912	9.511	8.81029	10.7813	0.0248135	0.0368585	0.0231666	0.0128593	0.341169	1.04188	1.971	1.27029	94.5404	375.248	1311.01	1030.3
CAGL0J05544g	YNL084C	END3	12.5252	13.5662	12.4582	13.2788	0.00273535	0.00506598	0.00458058	0.00459106	-0.0670213	1.041	0.820608	-0.28741	-267.577	6234.5	4311.2	-2190.87
CAGL0G03795g	YLL024C	SSA2	16.8809	17.9203	16.9168	18.0001	0.00940988	0.00457106	0.0101986	0.0241803	0.0359108	1.0394	1.08324	0.0797447	3041.79	127371	138427	14097.4
CAGL0F03047g	YDR422C	SIP1	10.5126	11.5517	10.2973	11.8667	0.0127301	0.00668981	0.0282883	0.0130451	-0.215233	1.03915	1.56934	0.314951	-202.462	1541.22	2476.09	732.41
CAGL0L09911g			10.1957	11.2324	10.2986	10.8634	0.0634406	0.0510299	0.0556254	0.062484	0.102943	1.03674	0.564775	-0.36902	86.7374	1233.22	603.481	-543.002
CAGL0J02838g	YER050C	RSM18	11.9096	12.9464	12.7414	13.932	0.0381817	0.0170825	0.03079	0.00964708	0.831771	1.03672	1.19062	0.985668	3000.4	4045.68	8782.23	7736.94
gb_cox2			10.602	11.6372	11.0292	12.0139	0.0777534	0.0685915	0.00201239	0.0324327	0.427211	1.03516	0.984661	0.376708	535.656	1630.99	2045.74	950.408
CAGL0M01518g	YDR393W	SHE9	10.497	11.531	10.3787	11.8861	0.00726252	0.0171346	0.0212154	0.030871	-0.118283	1.03401	1.50737	0.355077	-113.757	1514.1	2453.65	825.792
CAGL0L07128g	YDL091C	UBX3	10.5017	11.5334	10.208	11.374	0.011313	0.0192333	0.0287698	0.00555838	-0.293649	1.03172	1.16599	-0.159382	-267.005	1514.27	1471.26	-310.017
CAGL0K01023g	YGR084C	MRP13	9.35039	10.3803	9.98513	11.2436	0.016746	0.0203893	0.0250442	0.00850605	0.634739	1.02994	1.25844	0.863231	360.748	680.132	1411.16	1091.78
CAGL0I03960g	YDL185W	VMA1	13.1549	14.1848	13.1855	14.0105	0.0233144	0.0130129	0.0143234	0.0169741	0.0306277	1.02989	0.824928	-0.174331	195.697	9502.46	7187.06	-2119.71
CAGL0G05984g	YHR139C	SPS100	8.56226	9.59192	8.20215	9.21149	0.014294	0.00334292	0.0262811	0.00858485	-0.360107	1.02966	1.00934	-0.380431	-83.4985	393.709	298.331	-178.877
CAGL0H10076g	YBR054W	YRO2	13.9716	15	12.1765	14.0526	0.010649	0.0209345	0.00955954	0.0269032	-1.79509	1.02847	1.87611	-0.94745	-11435.4	16704.7	12363.3	-15776.7
CAGL0G00550g	YGR268C	HUA1	12.0146	13.0417	12.2075	13.0149	0.0118926	0.00182919	0.032166	0.0098652	0.192945	1.0271	0.807405	-0.0267541	592.057	4294.45	3547.47	-154.926
CAGL0J03674g	YOR245C	DGA1	11.5249	12.5518	11.5973	12.4246	0.00693235	0.0244248	0.0147888	0.0138644	0.0724739	1.02695	0.827256	-0.127215	151.808	3057.78	2399.18	-506.792
CAGL0G07931g	YNR036C	MRPS12	12.0994	13.1253	12.8002	14.0767	0.0479404	0.0215711	0.0611634	0.00789437	0.700808	1.02585	1.27647	0.951422	2744.46	4546.91	10145.9	8343.44
CAGL0G07711g	YKR016W	FCJ1	12.6953	13.7196	13.8311	14.9267	0.00881813	0.0175928	0.00506483	0.0303264	1.13581	1.02435	1.09565	1.20711	7941.5	6857.97	16571.6	17655.1
CAGL0L06028g	YGL181W	GTS1	11.5004	12.5242	11.2807	12.2979	0.0105165	0.0106364	0.0224622	0.0204416	-0.219771	1.02375	1.01721	-0.226319	-409.366	2993.37	2547.5	-855.23
CAGL0D03234g	YLR019W	PSR2	10.3315	11.3545	10.1692	11.4681	0.0134756	0.0225352	0.0121914	0.0225765	-0.162358	1.02296	1.29893	0.113612	-137.151	1329.92	1681.61	214.541
CAGL0M02299g	YPL150W	YPL150W	11.0419	12.0641	11.3377	12.313	0.0234968	0.00958143	0.0184272	0.0111762	0.29576	1.02214	0.975258	0.248873	479.729	2173.64	2500.13	806.218
CAGL0L10604g	YMR197C	VTI1	11.1705	12.1926	11.0461	11.955	0.0228221	0.0194061	0.0328044	0.00435428	-0.124385	1.0221	0.908822	-0.23766	-190.401	2376.12	1855.55	-710.965
CAGL0D00792g	YDL065C	PEX19	11.2302	12.2517	11.2207	12.367	0.00394061	0.00558362	0.00648603	0.00678333	-0.00952255	1.02151	1.14628	0.115252	-15.8045	2474.52	2895.9	405.58
CAGL0F02365g	YFR008W	FAR7	10.2949	11.3162	10.2893	11.3441	0.00641016	0.0101492	0.0253586	0.0191977	-0.00552307	1.02133	1.05476	0.0279084	-4.79993	1293.62	1348.23	49.8057
CAGL0D03982g	YHR037W	PUT2	9.46427	10.4826	11.0788	13.6459	0.0222784	0.00984285	0.0440294	0.0437758	1.61452	1.01837	2.56714	3.1633	1456.59	724.463	10655.5	11387.6
CAGL0A00539g	YGL005C	COG7	11.9424	12.9604	11.8013	11.9532	0.0134863	0.00141482	0.00741655	0.00771973	-0.141103	1.01799	0.151928	-1.00717	-366.699	4034.39	396.341	-4004.74
CAGL0A02024g	YOL025W	LAG2	9.10557	10.1234	9.28302	10.9362	0.00915874	0.0335695	0.00550361	0.0103684	0.177452	1.01786	1.65321	0.812802	72.1003	564.597	1336.48	843.984
CAGL0C04807g	YJR113C	RSM7	11.3375	12.3545	12.0807	13.3966	0.0396975	0.0184957	0.0552691	0.0109408	0.743148	1.01694	1.31588	1.04209	1743.76	2648.97	6452.13	5546.92
CAGL0I03850g	YDL139C	SCM3	11.6333	12.6496	11.4412	12.4644	0.00325132	0.00994784	0.00272363	0.0276216	-0.192115	1.01629	1.0232	-0.185207	-396.067	3248.87	2870.81	-774.135
CAGL0H04499g	YMR161W	HLJ1	10.883	11.8981	10.1788	10.7336	0.00847031	0.021964	0.00857172	0.0180709	-0.704181	1.01513	0.554798	-1.16452	-729.327	1928.25	543.574	-2114.01
CAGL0K11297g	YDR248C	YDR248C	10.9345	11.948	10.7609	11.8813	0.00609036	0.0115154	0.00629583	0.00836566	-0.173626	1.01344	1.12045	-0.0666142	-221.914	1993.75	2037.38	-178.277
CAGL0D01496g	YPR067W	ISA2	12.1699	13.1829	12.2423	13.6822	0.0273843	0.010466	0.0196753	0.0108808	0.0723948	1.01297	1.43991	0.49933	237.132	4691.27	8299.93	3845.79
CAGL0D02310g	YOR354C	MSC6	10.2582	11.2708	10.7318	12.0627	0.0132828	0.0186841	0.0278535	0.0130402	0.473586	1.01266	1.33097	0.791895	475.855	1246.27	2577.53	1807.12
CAGL0L01947g	YKL034W	TUL1	10.7761	11.7883	10.8539	12.0354	0.00292775	0.0188433	0.00285022	0.0039546	0.0778166	1.01219	1.18155	0.247178	97.1814	1783.32	2347.12	660.983
CAGL0A03883g	YLR204W	QRI5	11.0415	12.0532	11.4403	12.6237	0.0579613	0.0517575	0.0460976	0.0251367	0.398731	1.01167	1.18342	0.570481	671.02	2142.06	3532.31	2061.27
CAGL0L04312g	YOR157C	PUP1	13.6982	14.7082	13.5011	14.4347	0.00293947	0.00872631	0.00924129	0.00454554	-0.197132	1.00993	0.933656	-0.273404	-1697.56	13475.1	10551.8	-4620.86
CAGL0M01188g	YDR334W	SWR1	10.1194	11.1293	10.2223	10.9814	0.0183894	0.0284764	0.0430733	0.0227753	0.102922	1.00988	0.759099	-0.147857	82.2544	1127.64	827.186	-218.198
CAGL0I06765g	YER144C	UBP5	10.181	11.1906	10.1968	10.98	0.0256182	0.00508344	0.0259201	0.00903855	0.0157197	1.0096	0.783216	-0.21066	12.7184	1176.4	846.137	-317.541
CAGL0K05093g	YPR024W	YME1	13.1162	14.1253	13.4331	14.5875	0.0032454	0.00941393	0.00329033	0.00452948	0.316841	1.0091	1.15441	0.462145	2180.77	8991.74	13558.9	6747.92
CAGL0G01342g	YNL054W	VAC7	10.1008	11.1089	10.4673	10.9133	0.00870956	0.00651679	0.00668729	0.0316936	0.366451	1.00805	0.446048	-0.195554	317.554	1110.42	512.907	-279.961
CAGL0C04169g	YBR007C	DSF2	10.9686	11.9759	9.78084	11.6664	0.019872	0.00577477	0.0127125	0.0762644	-1.18781	1.00726	1.8856	-0.309461	-1124.29	2024.18	2370.81	-777.664
CAGL0L07106g	YDL090C	RAM1	10.4703	11.4759	10.4632	11.5081	0.00651776	0.0174533	0.00710792	0.005387	-0.00718179	1.00556	1.04496	0.0322271	-7.04474	1429.64	1501.02	64.3421
CAGL0E03520g	YLR312W-A	MRPL15	12.391	13.3955	12.8833	14.2306	0.0276305	0.0136545	0.050584	0.00684181	0.492333	1.0045	1.34729	0.835122	2184.53	5404.68	11668.5	8448.31
CAGL0K10516g	YFR011C	AIM13	11.8664	12.8701	12.6933	13.7746	0.0279506	0.0139413	0.029131	0.00918745	0.826859	1.00373	1.08133	0.904461	2889.26	3753.09	7391.2	6527.37
CAGL0I06556g	YER153C	PET122	9.84517	10.8483	10.2105	11.4292	0.0204682	0.0013502	0.0309241	0.00540398	0.365294	1.00309	1.21871	0.580914	265.035	923.74	1572.73	914.021
CAGL0K04279g	YGR049W	SCM4	12.1759	13.1783	12.5081	13.3095	0.0679377	0.0408556	0.0587477	0.0173647	0.332191	1.00237	0.80141	0.131229	1198.1	4642.45	4327.07	882.718
CAGL0F02013g	YFL010C	WWM1	11.7079	12.7099	11.1873	11.6962	0.0248997	0.0261705	0.0515131	0.0287613	-0.520599	1.00201	0.508865	-1.01374	-1013.32	3354.52	986.229	-3381.62
CAGL0E00341g	YCR097W	HMRA1	9.1265	10.1283	9.15264	10.1017	0.0284183	0.0217116	6.96902e-05	0.00202532	0.0261461	1.00179	0.949039	-0.0266021	10.2217	560.305	529.635	-20.4485
CAGL0M03113g	YJL085W	EXO70	11.6723	12.6738	11.7207	12.686	0.00101476	0.00246315	0.000573651	0.00339169	0.0484332	1.00159	0.965315	0.0121608	111.424	3270.81	3214.7	55.3131
CAGL0I03102g	YEL022W	GEA2	11.9809	12.9817	12.079	12.5936	0.0312214	0.0214341	0.0198849	0.017591	0.0980774	1.00083	0.514675	-0.388078	284.345	4046.74	1854.62	-1907.78
CAGL0F06787g	YIR025W	MND2	10.7613	11.7613	10.7669	11.8478	0.00184553	0.0442182	0.0121583	0.0196048	0.00557276	1.00001	1.0809	0.0864678	6.71742	1735.7	1943.4	214.418
CAGL0E00957g	YDR166C	SEC5	12.3393	13.3391	12.4391	13.1237	0.0241478	0.00903569	0.0190733	0.0106942	0.0998077	0.99979	0.68459	-0.215393	371.198	5180.6	3372.22	-1437.19
CAGL0M13255g	YKL065C	YET1	11.0067	12.0065	11.0638	12.3087	0.018576	0.0155736	0.00398378	0.0355847	0.0570841	0.99977	1.24495	0.302266	83.0429	2056.85	2932.78	958.972
CAGL0K10626g	YFR015C	GSY1	10.2	11.1996	10.9607	12.9597	0.0197524	0.00678144	0.0371958	0.0512039	0.760733	0.999597	1.99903	1.76017	816.717	1175.57	5973.5	5614.64
CAGL0H06105g	YOR362C	PRE10	14.2796	15.2791	14.1769	15.2767	0.00180519	0.00251037	0.00675611	0.00355571	-0.102626	0.999565	1.09974	-0.00244756	-1365.54	19875.3	21173.5	-67.4011
CAGL0J10780g	YHR073W	OSH3	11.364	12.3634	11.5771	12.2378	0.0123124	0.0267559	0.0194294	0.00955347	0.213084	0.999413	0.660744	-0.125585	419.509	2633.57	1774.77	-439.29
CAGL0F02827g	YDR411C	DFM1	10.4491	11.4473	10.4836	11.7221	0.0135831	0.0229397	0.0153604	0.0232039	0.0344767	0.998194	1.23852	0.274806	33.8094	1394.44	1946.55	585.927
CAGL0J06820g	YPL123C	RNY1	9.80425	10.8023	9.7791	11.3795	0.0100108	0.0207618	0.042131	0.00805183	-0.0251477	0.99808	1.60036	0.577135	-15.4496	891.693	1785.53	878.389
CAGL0J03498g	YCR071C	IMG2	11.9632	12.9603	12.5262	13.7141	0.0373377	0.02238	0.0543904	0.0218333	0.563019	0.997053	1.18787	0.75384	1906.04	3976.59	7539.81	5469.26
CAGL0D03696g	YMR178W	YMR178W	10.4641	11.4603	10.4147	11.2785	0.0110181	0.00987811	0.0207165	0.0111214	-0.049378	0.996191	0.863781	-0.181788	-47.5293	1405.13	1119.07	-333.59
CAGL0I02442g	YGR253C	PUP2	14.0076	15.0034	13.857	14.873	0.00291599	0.00229162	0.0103874	0.00369393	-0.150573	0.99583	1.01604	-0.13036	-1632.3	16374.9	15169.5	-2837.7
CAGL0C00968g			9.139	10.1345	9.18582	9.94038	0.036925	0.0284688	0.081165	0.080454	0.04682	0.995516	0.754562	-0.194133	18.5967	560.285	400.165	-141.523
CAGL0I01276g	YHR112C	YHR112C	9.32374	10.3192	9.4207	10.9491	0.0388431	0.0457054	0.0265851	0.014378	0.0969588	0.995497	1.52845	0.629908	44.5465	636.81	1291.71	699.45
CAGL0I09086g	YNL125C	ESBP6	10.8503	11.8445	10.6082	11.4372	0.00460973	0.0156788	0.0174197	0.0289905	-0.242074	0.994204	0.829005	-0.407273	-285.168	1831.29	1211.99	-904.462
CAGL0I08261g	YER022W	SRB4	10.53	11.5222	10.5636	11.4244	0.0237819	0.0159376	0.0293822	0.0113513	0.0335672	0.992197	0.860826	-0.097804	34.8054	1462.63	1235.04	-192.783
CAGL0L06358g	YDR105C	TMS1	8.98848	9.98028	9.25982	10.5179	0.015567	0.0269543	0.029213	0.016589	0.271341	0.991795	1.25808	0.537625	105.105	502.168	853.203	456.14
CAGL0M13585g	YMR293C	HER2	10.788	11.7774	11.3656	13.1304	0.0194878	0.00994443	0.0313803	0.00633432	0.577565	0.989342	1.76479	1.35301	870.518	1742.14	6328.19	5456.57
CAGL0H01089g	YDR287W	INM2	8.60544	9.59368	9.03753	10.4319	0.0222398	0.0717194	0.0386288	0.0078368	0.43209	0.988246	1.3944	0.83824	136.004	383.168	855.915	608.751
CAGL0I09372g	YBR268W	MRPL37	10.2478	11.2335	10.72	12.1852	0.0214958	0.0148563	0.0156352	0.00333083	0.472178	0.985661	1.46518	0.951694	470.808	1191.87	2970.29	2249.22
CAGL0I02508g	YHR175W	CTR2	12.2893	13.2745	12.2341	12.9454	0.0498819	0.00303661	0.0455542	0.0248239	-0.0551742	0.985229	0.711332	-0.329071	-187.811	4903.42	3070.31	-2020.91
CAGL0M10505g	YDL002C	NHP10	10.0992	11.0839	10.0618	11.0782	0.00853762	0.0140192	0.0105168	0.00961852	-0.0374161	0.984666	1.01638	-0.00570013	-28.082	1073.7	1093.22	-8.55914
CAGL0I08151g			8.3743	9.35857	8.17265	9.52031	0.0209008	0.0275272	0.0160437	0.0104891	-0.201648	0.984274	1.34766	0.161734	-43.2849	324.635	445.797	77.8769
CAGL0F06567g	YMR064W	AEP1	9.63069	10.6137	9.95831	11.4189	0.0126236	0.00713885	0.000505149	0.0198952	0.327624	0.983031	1.46055	0.805142	202.103	774.193	1743.08	1170.99
CAGL0I09460g	YBR272C	HSM3	10.8197	11.8026	10.8208	11.7703	0.00560845	0.0147479	0.00679385	0.0279847	0.00109523	0.982946	0.949504	-0.0323473	1.37258	1764.87	1684.29	-79.203
CAGL0B01144g	YLR181C	VTA1	10.5929	11.5758	10.4164	11.3481	0.00633713	0.00981542	0.0103692	0.0139165	-0.176525	0.98291	0.931688	-0.227747	-177.873	1508.09	1240.19	-445.773
CAGL0H10626g			8.84856	9.83123	9.01772	9.28587	0.104029	0.0296854	0.0485103	0.0399708	0.169156	0.982667	0.26815	-0.545362	57.3462	449.971	105.875	-286.75
CAGL0L05104g	YKL079W	SMY1	12.1739	13.1558	12.2071	13.1646	0.0132481	0.0180805	0.0204074	0.0143863	0.0332367	0.9819	0.957448	0.00878491	107.685	4505.41	4453.47	55.7402
CAGL0G04895g	YLR370C	ARC18	13.912	14.8937	13.5883	14.5963	0.0168677	0.0166847	0.0321869	0.00926008	-0.323657	0.981741	1.00802	-0.297377	-3097.6	15026.4	12453.9	-5670.14
CAGL0J04312g	YBL017C	PEP1	12.8484	13.8294	12.8366	13.8407	0.0175706	0.00598163	0.0154031	0.0128783	-0.0117661	0.980993	1.00412	0.0113599	-59.9017	7181.78	7356.75	115.073
CAGL0D00902g	YDL059C	RAD59	10.8564	11.8365	10.4747	11.8335	0.0146938	0.00531205	0.00560927	0.0107066	-0.381666	0.9801	1.35872	-0.00304138	-430.956	1803.18	2226.44	-7.70165
CAGL0L00649g	YAL054C	ACS1	9.36146	10.3413	9.3413	11.6176	0.00931192	0.00727416	0.0307884	0.00999656	-0.0201676	0.979787	2.27634	1.27639	-9.13122	639.478	2493.72	1845.11
CAGL0G07293g	YML029W	USA1	9.90728	10.8866	10.2353	10.9114	0.0142529	0.0144676	0.0198121	0.0241736	0.328004	0.979353	0.676093	0.0247433	245.13	932.968	720.588	32.7502
CAGL0D01144g	YBR120C	CBP6	10.6999	11.6785	11.543	12.9275	0.0344505	0.0329811	0.0345555	0.00243106	0.843144	0.97863	1.38453	1.24904	1320.62	1614.43	4806.75	4512.94
CAGL0K02761g	YHL002W	HSE1	12.2939	13.2719	12.1976	12.7529	0.0059268	0.0235361	0.0396165	0.0190943	-0.096236	0.978035	0.555302	-0.518969	-324.027	4869.64	2205.3	-2988.37
CAGL0G04719g	YNL106C	INP52	8.68923	9.66513		8.89696	0.00976869	0.0790512		0.0121081		0.975898		-0.768174		399.104		-335.179
CAGL0K06853g	YBR222C	PCS60	11.9649	12.9397	12.0883	13.3241	0.00241933	0.00481687	0.0116663	0.00488632	0.123425	0.97475	1.23577	0.384446	357.053	3858.84	5900.81	2399.02
CAGL0I10428g	YGR134W	CAF130	11.7189	12.6917	11.5426	12.4666	0.0194909	0.0194028	0.00622138	0.0132204	-0.176305	0.972713	0.92395	-0.225068	-387.772	3244.64	2676.82	-955.592
CAGL0M08910g	YDR477W	SNF1	11.1164	12.0882	10.9871	11.9392	0.018433	0.0230145	0.00760255	0.01107	-0.129271	0.971812	0.952078	-0.149005	-190.27	2134.11	1897.12	-427.259
CAGL0L03542g	YJL096W	MRPL49	11.3153	12.286	12.0088	13.2697	0.0411549	0.012381	0.0525208	0.00758302	0.693557	0.970729	1.26093	0.983755	1572.91	2445.83	5755.09	4882.17
CAGL0L10824g	YCR046C	IMG1	11.3743	12.3441	12.2187	13.323	0.036409	0.0132334	0.0511678	0.00770358	0.844418	0.96978	1.10433	0.97897	2111.86	2544.57	5481.43	5048.72
CAGL0H06259g	YAL017W	PSK1	9.44907	10.4184	10.1514	11.33	0.00821164	0.00929527	0.00143895	0.0235914	0.702331	0.969296	1.17855	0.911588	438.34	669.524	1436.98	1205.79
CAGL0I00374g	YGL057C	GEP7	9.87198	10.8412	9.84863	10.1838	0.0124112	0.0159346	0.0384068	0.0113097	-0.0233486	0.969231	0.335175	-0.657405	-15.0432	897.504	241.133	-671.415
CAGL0I01782g			9.1433	10.1112	9.41196	10.1263	0.0310965	0.019457	0.0213854	0.0117999	0.268664	0.967917	0.714334	0.0150816	115.746	540.594	436.471	11.6231
CAGL0F00231g	YJR077C	MIR1	12.728	13.6956	13.5386	14.3886	0.0396476	0.0318661	0.0256997	0.0139688	0.810613	0.967617	0.850052	0.693048	5114.99	6483.03	9549.88	8181.84
CAGL0D01386g	YPR070W	MED1	10.4149	11.381	10.4989	11.3605	0.00850931	0.00837156	0.022424	0.0135559	0.0840741	0.966165	0.86157	-0.0205212	81.9203	1301.89	1182.3	-37.6682
CAGL0G08712g	YIL125W	KGD1	11.5379	12.503	13.0832	14.9391	0.0175498	0.00774166	0.00526652	0.0207089	1.54534	0.965094	1.85592	2.43616	5705.03	2831.2	22735.9	25609.7
CAGL0J09108g	YDL190C	UFD2	12.1113	13.0758	12.1006	12.5335	0.0286407	0.0164239	0.0191145	0.0116485	-0.0107266	0.964498	0.432947	-0.542278	-32.7743	4209.36	1537.04	-2705.1
CAGL0E02365g	YOL009C	MDM12	10.273	11.236	10.3486	11.6661	0.014958	0.00548763	0.0141798	0.0272604	0.0756034	0.963023	1.31753	0.430109	66.5686	1174.68	1945.87	837.763
CAGL0I09878g	YOR317W	FAA1	11.3083	12.2706	11.2694	11.9372	0.0482122	0.0063617	0.00316644	0.0238988	-0.0388913	0.962334	0.66779	-0.333436	-67.4496	2405.25	1453.06	-1019.65
CAGL0J09394g	YDL124W	YDL124W	11.3302	12.2924	11.1859	12.1041	0.00967424	0.0126817	0.0280871	0.00675999	-0.144371	0.962153	0.918216	-0.188308	-245.185	2441.43	2072.81	-613.811
CAGL0J01958g	YIR003W	AIM21	12.0747	13.0365	12.0852	13.071	0.0128361	0.0114809	0.00667495	0.0041287	0.0104863	0.961794	0.985723	0.034415	31.4693	4088.33	4259.71	202.84
CAGL0E04510g	YOR022C	YOR022C	9.81004	10.7711	9.69957	10.8798	0.0371189	0.00712159	0.0101985	0.0339304	-0.110465	0.961049	1.18018	0.108671	-66.1673	849.843	1052.73	136.716
CAGL0I06424g	YPR172W	YPR172W	12.4018	13.3615	12.2952	13.284	0.0191048	0.00360322	0.00664149	0.0191939	-0.106535	0.95974	0.988801	-0.0774741	-385.195	5113.44	4948.35	-550.28
CAGL0J04400g	YBL021C	HAP3	10.2151	11.174	10.4979	11.854	0.0231033	0.0175751	0.0485228	0.00903014	0.282727	0.95884	1.35613	0.680016	257.338	1121.8	2255.74	1391.27
CAGL0G04807g	YOR106W	VAM3	9.56759	10.5236	9.75726	11.1007	0.0066182	0.0180968	0.00686235	0.0061388	0.189666	0.956033	1.34345	0.577083	106.613	713.256	1330.65	724.005
CAGL0H05753g	YPL096W	PNG1	8.72279	9.67747	8.85025	10.2165	0.00328047	0.0322072	0.00631658	0.00808688	0.127453	0.954679	1.36624	0.539009	39.0231	396.364	728.263	370.922
CAGL0M11792g	YAL031C	GIP4	11.0042	11.9576	11.1363	12.0034	0.0183029	0.0132232	0.00516528	0.0137116	0.132083	0.953419	0.867155	0.0458189	196.92	1923.42	1854.85	128.345
CAGL0J07656g	YNL243W	SLA2	12.1139	13.0665	12.1271	12.8956	0.0271524	0.0124327	0.0158511	0.0138269	0.013217	0.952544	0.76845	-0.170877	40.7947	4145.71	3146.74	-958.172
CAGL0M03553g	YNL288W	CAF40	12.2451	13.1974	12.0259	12.8705	0.00499988	0.00384995	0.000324749	0.0174357	-0.219241	0.952266	0.844594	-0.326914	-684.401	4538.52	3318.39	-1904.53
CAGL0L02541g	YIL161W	YIL161W	12.1189	13.07	11.8813	12.7225	0.00406626	0.00544134	0.00128039	0.0204105	-0.237634	0.951155	0.84123	-0.347558	-675.473	4151.72	2986.13	-1841.06
CAGL0J04620g	YLR421C	RPN13	13.1297	14.0791	12.9207	13.7039	0.0159159	0.0179045	0.0174028	0.0067857	-0.208956	0.949439	0.783124	-0.375271	-1208.48	8345.19	5589.52	-3964.15
CAGL0C01485g	YPL181W	CTI6	10.9609	11.91	10.9709	11.9313	0.0247715	0.010869	0.0320916	0.00605553	0.0100216	0.949087	0.960342	0.0212765	13.8941	1855.01	1898.29	57.1735
CAGL0G04543g	YDR486C	VPS60	11.7099	12.6589	11.804	12.8302	0.004654	0.00771921	0.0117974	0.0158465	0.0941117	0.949006	1.02614	0.171251	225.811	3117.23	3706.5	815.081
CAGL0I07513g	YOL100W	PKH2	11.8808	12.8285	12.0436	13.0963	0.0294486	0.0244849	0.0170208	0.0186708	0.162879	0.947765	1.05262	0.267733	450.718	3502.91	4535.47	1483.28
CAGL0L01485g	YML048W	GSF2	12.9595	13.9072	13.2456	14.6053	0.00487648	0.01452	0.00117938	0.0039182	0.286097	0.947658	1.35966	0.6981	1747.11	7397.8	15212.2	9561.56
CAGL0M07986g	YJR034W	PET191	11.6918	12.6394	12.0279	13.4716	0.0493068	0.0207662	0.0507853	0.00760196	0.336145	0.947628	1.44368	0.832197	867.97	3072.21	7183.39	4979.15
CAGL0H00682g			9.15573	10.1025	9.02658	10.7052	0.00154021	0.00405364	0.000778153	0.00305131	-0.129155	0.946792	1.67862	0.602671	-48.8418	529.056	1147.97	570.076
CAGL0J08206g	YNL271C	BNI1	11.2133	12.1601	11.426	11.9693	0.0255276	0.0142749	0.0198957	0.0166677	0.212701	0.946782	0.54331	-0.19077	377.174	2202.34	1258.29	-566.875
CAGL0F04829g	YPR154W	PIN3	9.37756	10.3243	9.11438	9.77461	0.0175619	0.0316304	0.00798187	0.0287766	-0.263181	0.946724	0.660232	-0.549673	-110.916	616.931	321.648	-406.199
gb_atp6,ATP			11.4658	12.4117	11.5952	12.1771	0.0437896	0.00719125	0.0194238	0.014294	0.129389	0.945833	0.581889	-0.234556	265.401	2620.06	1537.09	-817.579
CAGL0F04521g	YBL043W	ECM13	10.2851	11.2308	9.98182	10.1843	0.03562	0.0131994	0.128027	0.0185207	-0.30323	0.945741	0.202471	-1.0465	-236.519	1155.59	152.352	-1239.76
CAGL0F03707g			8.1034	9.04802	8.41156	10.6742	0.0114607	0.0384981	0.0164011	0.0416317	0.308156	0.944617	2.26264	1.62618	65.4895	254.307	1293.5	1104.68
CAGL0J08910g	YLR213C	CRR1	9.62731	10.571	9.42397	9.96329	0.0293123	0.013857	0.0434145	0.0365202	-0.203343	0.943663	0.539326	-0.607681	-103.972	730.301	311.37	-522.904
CAGL0C01435g	YPL183W-A	RTC6	10.0011	10.9439	10.7224	11.9295	0.0405595	0.0290906	0.0458692	0.0138751	0.721366	0.942844	1.20712	0.985647	664.797	945.139	2211.23	1930.88
CAGL0J03190g	YER071C	TDA2	9.95679	10.8995	9.94242	10.8513	0.0236041	0.038793	0.0272033	0.0123056	-0.0143689	0.942695	0.908913	-0.0481508	-9.84879	916.386	863.534	-62.701
CAGL0L03960g	YNL116W	DMA2	10.8164	11.7589	10.8918	11.5674	0.0173613	0.00629774	0.0240172	0.0119388	0.0754424	0.942489	0.675572	-0.191474	96.8074	1662.34	1134.79	-430.739
CAGL0D01760g	YGL198W	YIP4	11.8934	12.8358	12.0082	13.1834	0.0282976	0.0195125	0.0290092	0.0131385	0.114804	0.942395	1.17523	0.347637	315.095	3506.4	5183.26	1991.96
CAGL0J09724g	YDL202W	MRPL11	10.9468	11.8864	11.7143	12.8984	0.0272031	0.0255162	0.0423873	0.00688626	0.767493	0.939585	1.18412	1.01203	1386.29	1811.99	4275.01	3849.3
CAGL0J05126g	YJL060W	BNA3	11.6307	12.5689	11.6645	12.8432	0.0082646	0.0104581	0.0234899	0.00580148	0.0337927	0.93818	1.17866	0.27427	75.1518	2904.98	4102.02	1272.2
CAGL0J07634g	YNL242W	ATG2	8.83331	9.77087	8.76325	9.71085	0.0204425	0.0133445	0.00598137	0.0165241	-0.0700557	0.937557	0.947596	-0.0600159	-21.6201	417.49	403.513	-35.597
CAGL0E05830g	YPL215W	CBP3	10.5034	11.4392	11.1824	12.3917	0.0370584	0.00540776	0.0383233	0.0134909	0.67901	0.935848	1.2093	0.95246	872.45	1325.3	3049.69	2596.84
CAGL0C03872g	YIL011W	TIR3	9.81226	10.7472	9.35319	10.3942	0.0355002	0.0130384	0.0530678	0.0179234	-0.459071	0.93497	1.04101	-0.353027	-245.033	819.801	691.739	-373.095
CAGL0M09867g	YLR408C	BLS1	9.98308	10.9167	10.1375	10.8156	0.0155506	0.0107377	0.0145691	0.0213828	0.154383	0.93359	0.678142	-0.101065	114.307	920.998	675.908	-130.782
CAGL0M01364g	YDR328C	SKP1	10.4881	11.4211	10.3852	10.883	0.00821613	0.0108016	0.00229917	0.0222111	-0.102841	0.93302	0.497761	-0.5381	-98.8166	1305.92	551.044	-853.698
CAGL0H07755g	YGL242C	YGL242C	12.6251	13.5576	12.3296	13.0509	0.0226797	0.0172229	0.0134997	0.00673689	-0.295577	0.932415	0.721297	-0.506695	-1170.34	5739.26	3338.78	-3570.82
CAGL0L11110g	YML057W	CMP2	11.1526	12.0849	11.2628	12.1302	0.0232317	0.0218286	0.0339706	0.0141464	0.110144	0.932268	0.867443	0.0453197	180.612	2067.73	2025.75	138.634
CAGL0H03179g	YGL086W	MAD1	10.1088	11.04	10.4213	11.4416	0.0134952	0.0154542	0.0044482	0.0115768	0.312501	0.93124	1.02029	0.401552	267.063	1001.43	1410.12	675.759
CAGL0K03377g	YMR102C	YMR102C	11.8852	12.8164	12.0618	12.8191	0.0349378	0.0273828	0.0174728	0.00831551	0.17661	0.931155	0.757224	0.00267949	492.613	3430.24	2951.04	13.4091
CAGL0D02046g	YKL137W	CMC1	12.338	13.2686	12.9418	14.3274	0.0415745	0.0194903	0.0300226	0.00563058	0.603828	0.930642	1.38559	1.05878	2690.88	4691.3	12689.8	10689.4
CAGL0L11242g	YML064C	TEM1	9.12986	10.0598	8.98643	9.9031	0.0082074	0.0276263	0.030327	0.0256396	-0.14343	0.929958	0.916673	-0.156716	-53.0174	507.126	450.276	-109.868
CAGL0K04785g	YNL211C	YNL211C	10.4244	11.3531	10.4665	11.7144	0.0514035	0.012599	0.0419336	0.0212817	0.0421363	0.928733	1.24786	0.36126	40.728	1241.74	1945.38	744.362
CAGL0H08437g	YBR097W	VPS15	8.64846	9.57685	8.71277	9.60188	0.0149555	0.018059	0.00668142	0.0382521	0.0643014	0.928387	0.889112	0.0250262	18.2897	362.415	357.488	13.3633
CAGL0A00957g	YLR324W	PEX30	10.174	11.102	9.99087	10.9621	0.00257541	0.0126068	0.00159478	0.00864325	-0.183112	0.927971	0.971267	-0.139815	-137.704	1042.72	977.413	-203.015
CAGL0L06974g	YDL086W	YDL086W	13.2162	14.1436	12.7042	14.0672	0.0143278	0.00350387	0.0202565	0.00628319	-0.512015	0.927445	1.36304	-0.0764166	-2843.04	8582.7	10492	-933.715
CAGL0L09185g			10.9511	11.8781	10.8503	11.6285	0.00549961	0.0154418	0.0101254	0.0116702	-0.100858	0.927017	0.778249	-0.249625	-133.679	1784.46	1320.06	-598.084
CAGL0H02475g	YMR257C	PET111	10.8879	11.8141	11.5417	12.3753	0.00938402	0.0200431	0.0150216	0.0231502	0.653801	0.926162	0.833553	0.561192	1086.37	1705.83	2331.58	1712.11
CAGL0D00176g	YAL062W	GDH3	15.5914	16.5174	14.9936	16.6239	0.00564454	0.0144281	0.0154162	0.0197756	-0.597855	0.925997	1.63037	0.106514	-16750.2	44434.8	68372.9	7187.86
CAGL0I02772g	YOR115C	TRS33	11.5566	12.481	11.4764	12.355	0.00688667	0.0111001	0.00911294	0.0188696	-0.0801637	0.924416	0.878569	-0.12601	-162.809	2704.72	2389.37	-478.151
CAGL0L12166g	YLR085C	ARP6	8.1182	9.04132		9.13928	0.0140605	0.0242587		0.034311		0.923114		0.0979592		249.017		37.0174
CAGL0L06820g	YDL079C	MRK1	9.76295	10.6853	10.1578	12.2172	0.00546887	0.0211047	0.00348495	0.00224207	0.394896	0.922338	2.05937	1.53193	273.553	777.773	3619.15	3114.93
CAGL0G09361g	YGR193C	PDX1	13.2701	14.192	13.7447	14.7453	0.00879604	0.00927993	0.0101123	0.0167595	0.47457	0.921927	1.00066	0.553304	3847.75	8837.84	13738.9	8748.86
CAGL0F08679g	YGR005C	TFG2	12.0718	12.9924	11.8256	12.5688	0.0176862	0.00660485	0.00501995	0.0116079	-0.246196	0.920631	0.743153	-0.423673	-675.392	3844.18	2445.78	-2073.79
CAGL0G06116g	YHR134W	WSS1	9.17874	10.0992	9.13526	10.3339	0.0201881	0.0166477	0.029955	0.0244518	-0.0434783	0.920447	1.19865	0.234727	-17.2046	517.346	728.351	193.8
CAGL0M11682g	YLR108C	YLR108C	9.22136	10.1413	8.74924	9.71772	0.0164718	0.0295908	0.019666	0.0151603	-0.472127	0.919962	0.968484	-0.423605	-166.596	532.48	411.714	-287.362
CAGL0K12100g	YDR044W	HEM13	11.048	11.9676	11.21	11.939	0.0195399	0.0241602	0.000826085	0.0079789	0.161984	0.919595	0.728986	-0.0286252	251.594	1887.8	1557.52	-78.6848
CAGL0C03509g	YNR047W	FPK1	9.69307	10.6112	9.77743	10.8006	0.0098585	0.0290932	0.00305106	0.0142022	0.0843595	0.918093	1.02321	0.189478	49.8452	736.389	906.074	219.53
CAGL0A02387g	YDR347W	MRP1	12.0391	12.9571	12.9001	14.0033	0.026546	0.00790494	0.0309151	0.00507901	0.860963	0.918011	1.10321	1.04617	3435.25	3743.57	8777.63	8469.31
CAGL0I05170g	YIL036W	CST6	10.9599	11.8776	11.2123	11.965	0.0135296	0.0169869	0.0325391	0.0235934	0.252389	0.91768	0.752669	0.0873775	380.806	1770.94	1625.08	234.941
CAGL0A02750g	YOR117W	RPT5	14.4427	15.3597	14.3535	15.2374	0.0178832	0.0161797	9.30295e-05	0.00279166	-0.0892656	0.916907	0.88394	-0.122232	-1336.11	19776.3	17696.8	-3415.55
CAGL0B02409g	YML119W	YML119W	12.5537	13.4693	12.4159	13.2106	0.00133777	0.00569863	0.0075205	0.018066	-0.137787	0.915657	0.794726	-0.258718	-547.64	5329.42	4015.1	-1861.96
CAGL0K03201g	YHL018W	YHL018W	10.3116	11.2271	10.1137	10.9069	0.0398247	0.0341101	0.0456478	0.0039743	-0.197899	0.915536	0.793289	-0.320145	-162.895	1126.3	812.139	-477.054
CAGL0I02706g	YMR286W	MRPL33	11.6768	12.5909	12.5296	13.5189	0.0574125	0.0225176	0.048433	0.0102338	0.852849	0.914085	0.989225	0.927989	2638.98	2895.36	5824.9	5568.52
CAGL0C02607g	YLR396C	VPS33	10.7743	11.6862	10.9122	11.9864	0.0145983	0.0137845	0.0257009	0.00928035	0.137978	0.911898	1.07417	0.300254	175.77	1543.86	2130.48	762.388
CAGL0K10120g	YDR079W	PET100	9.05331	9.96517	9.49693	11.031	0.0485987	0.034951	0.0398017	0.0233966	0.443612	0.91186	1.5341	1.06585	191.262	468.302	1369.99	1092.94
CAGL0F02585g	YDR400W	URH1	8.53107	9.44243	8.11584	9.06295	0.00765441	0.011716	0.00949923	0.0235172	-0.415232	0.911363	0.947112	-0.379484	-92.5175	325.834	257.432	-160.919
CAGL0M13761g	YMR302C	YME2	10.1469	11.0579	10.2928	11.2674	0.0161063	0.0212009	0.0224177	0.0131101	0.145926	0.911037	0.974592	0.209481	120.677	998.145	1210.62	333.155
CAGL0L11154g	YML059C	NTE1	12.1662	13.0769	12.4914	13.3438	0.0122968	0.0131466	0.0334435	0.0228327	0.325165	0.9107	0.85241	0.266875	1161.95	4044.45	4638.26	1755.77
CAGL0I05962g	YJL146W	IDS2	11.3288	12.2386	11.717	13.0064	0.00357336	0.00898418	0.00220057	0.019917	0.3882	0.909716	1.28941	0.767891	794.222	2260.22	4862.18	3396.19
CAGL0C02871g	YOR266W	PNT1	9.82535	10.7338	10.3284	11.6857	0.0156569	0.000448945	0.0478577	0.00483794	0.503019	0.908502	1.35737	0.951885	378.48	795.74	2008.52	1591.26
CAGL0K00319g	YKL210W	UBA1	13.1646	14.073	13.3412	13.8805	0.0215936	0.0167221	0.00449524	0.00316643	0.176618	0.908429	0.539317	-0.192493	1195.79	8052.64	4704.1	-2152.75
CAGL0G01540g	YNL036W	NCE103	10.233	11.1405	10.8514	12.5842	0.0285642	0.0483451	0.0331366	0.0586198	0.618411	0.907485	1.73284	1.44377	644.072	1053.96	4293.33	3883.44
CAGL0B03899g	YJR012C	YJR012C	8.33734	9.24419		9.46213	0.0103815	0.00396959		0.0174356		0.906852		0.217944		282.99		98.8926
CAGL0H07227g	YDR316W	OMS1	10.4267	11.3334	11.2083	12.5053	0.0175863	0.0036276	0.0353089	0.00252105	0.781598	0.906732	1.29696	1.17182	989.699	1204.09	3447.68	3233.29
CAGL0F06017g	YMR038C	CCS1	13.4899	14.3965	13.3437	14.1571	0.00560932	0.0121516	0.00902207	0.00868594	-0.146123	0.906587	0.813382	-0.239328	-1108.13	10061.6	7873.2	-3296.55
CAGL0M02761g	YPL128C	TBF1	9.74056	10.6463	9.40666	10.2614	0.00393778	0.0314598	0.00684879	0.0360756	-0.333898	0.905737	0.854778	-0.384857	-176.747	747.246	548.727	-375.266
CAGL0H04323g	YJR125C	ENT3	11.4808	12.3863	11.2226	12.1218	0.00940252	0.023778	0.0158416	0.0227952	-0.258202	0.905445	0.89916	-0.264487	-468.354	2495.45	2067.06	-896.745
CAGL0J06886g	YPL120W	VPS30	10.6442	11.5493	10.4362	11.4956	0.00675582	0.00929668	0.00968414	0.00786537	-0.207995	0.905161	1.05942	-0.0537412	-214.864	1396.71	1501.99	-109.588
CAGL0H06501g	YLR386W	VAC14	10.2171	11.1212	10.2461	10.7326	0.018676	0.0236211	0.0269846	0.0195773	0.0289929	0.904153	0.486546	-0.388614	24.1622	1037.26	487.095	-526.003
CAGL0L05390g	YKL013C	ARC19	13.4535	14.3574	13.2606	14.0859	0.0130976	0.00253254	0.00588072	0.0168642	-0.192858	0.903909	0.825336	-0.271431	-1403.63	9771.84	7575.75	-3599.72
CAGL0E01837g			10.7694	11.6705	10.9257	12.808	0.00547153	0.0192662	0.0117672	0.00303401	0.156344	0.901075	1.8823	1.13757	199.784	1514.11	5226.11	3911.79
CAGL0E03003g	YGR147C	NAT2	10.2125	11.1119	10.4481	11.4893	0.0209441	0.0262059	0.052515	0.0388886	0.235547	0.89933	1.04126	0.377477	210.436	1026.59	1478.03	661.876
CAGL0B01419g	YOL143C	RIB4	13.2898	14.1887	12.9104	13.8346	0.0199532	0.00290665	0.0285248	0.00453384	-0.379384	0.898877	0.924203	-0.354058	-2315.72	8658.78	6910.8	-4063.7
CAGL0E06226g	YKL157W	APE2	13.1519	14.0487	13.2976	14.04	0.0222274	0.021048	0.0053765	0.0131592	0.145738	0.896809	0.742388	-0.0086825	967.44	7844.83	6775.7	-101.68
CAGL0L09999g	YOR044W	IRC23	9.39271	10.289	9.3449	10.6035	0.0100739	0.0226157	0.0034561	0.0202566	-0.0478074	0.896311	1.25861	0.314491	-21.9094	578.95	905.602	304.742
CAGL0M02079g	YPL161C	BEM4	10.443	11.3391	10.4502	11.3386	0.00941192	0.0211919	0.00434353	0.0107793	0.00718894	0.896079	0.888409	-0.000481571	6.95414	1198.6	1190.78	-0.86463
CAGL0I08877g	YGR165W	MRPS35	12.1417	13.0373	12.9338	14.0865	0.0114989	0.00441812	0.0214413	0.00564801	0.792153	0.895594	1.15265	1.0492	3306.1	3887.74	9571.33	8989.7
CAGL0I04796g	YBR024W	SCO2	10.5647	11.4596	11.6815	13.3321	0.0500754	0.0228366	0.0589132	0.00378649	1.11678	0.894915	1.65064	1.8725	1769.98	1301.79	7028.08	7496.27
CAGL0G06886g	YJL016W	YJL016W	11.7753	12.6698	11.6028	12.4471	0.0214898	0.0058817	0.0319391	0.020189	-0.172534	0.894467	0.844378	-0.222622	-395.101	3010.74	2474.1	-931.747
CAGL0I00506g	YLR299W	ECM38	8.24146	9.13574	8.22295	9.48394	0.00821784	0.0142379	0.0181781	0.0209484	-0.0185067	0.894283	1.26099	0.348204	-3.85742	259.872	417.281	153.551
CAGL0K07117g	YBR233W	PBP2	10.9223	11.8162	11.1532	12.161	0.0159411	0.0165571	0.00421219	0.00941049	0.230899	0.893932	1.00783	0.344795	336.819	1665.47	2302.18	973.526
CAGL0L00429g	YMR189W	GCV2	11.0158	11.9095	11.2341	12.0091	0.00589267	0.0108727	0.0117949	0.00409415	0.218375	0.893741	0.774969	0.0996031	338.365	1776.46	1713.07	274.975
CAGL0E06512g	YKL142W	MRP8	12.1261	13.0196	12.2565	12.8913	0.0109724	0.0061575	0.0187573	0.0187075	0.130483	0.893542	0.634787	-0.128272	423.13	3834.06	2704.48	-706.454
CAGL0G01078g	YLR344W	RPL26A	16.5351	17.4285	17.3603	16.9247	0.10219	0.00427319	0.00535515	0.0115873	0.825194	0.893393	-0.435541	-0.50374	73289.3	81433.9	-43843.6	-51988.2
CAGL0A04587g	YBL082C	ALG3	9.46027	10.353	9.38839	10.0672	0.0221647	0.0255876	0.0297158	0.00132176	-0.0718744	0.892766	0.678813	-0.285827	-34.2334	603.489	402.655	-235.067
CAGL0E02497g	YOL003C	PFA4	10.7716	11.6642	10.7768	11.7343	0.00585984	0.00694214	0.00435105	0.00636378	0.00519573	0.892544	0.957527	0.0701788	6.30712	1497.19	1652.65	161.769
CAGL0M08954g	YDR475C	JIP4	10.6475	11.54	10.5709	11.4464	0.00100594	0.00711698	0.000870396	0.0107606	-0.0765666	0.892514	0.875526	-0.093555	-82.9074	1373.67	1269.61	-186.966
CAGL0K12562g	YFL033C	RIM15	11.0771	11.9683	11.3952	12.4015	0.0340497	0.0190221	0.0209028	0.0358843	0.318122	0.891263	1.00627	0.433132	532.979	1846.68	2716.82	1403.12
CAGL0H09328g	YGR183C	QCR9	12.221	13.1111	13.1325	14.3654	0.0594487	0.0262963	0.0336399	0.00266361	0.911447	0.890056	1.23296	1.25435	4205.67	4073.51	12127.1	12259.2
CAGL0M03355g	YEL013W	VAC8	11.7339	12.6235	11.7353	12.8471	0.0172858	0.022959	0.0195775	0.0186017	0.00140339	0.889583	1.11178	0.223597	3.31499	2904.25	3958.83	1057.89
CAGL0L04466g	YOR165W	SEY1	10.6754	11.5646	10.7058	11.2736	0.00862535	0.0171678	0.0164002	0.0154902	0.0303778	0.889255	0.567862	-0.291015	34.7994	1393.67	805.551	-553.32
CAGL0K06105g	YLR267W	BOP2	8.70798	9.596	8.50262	9.66398	0.0271743	0.0116732	0.0329792	0.0228515	-0.205361	0.888024	1.16136	0.0679756	-55.4834	355.721	448.541	37.3366
CAGL0G09977g	YPR184W	GDB1	12.4603	13.3439	12.1618	13.6073	0.0147876	0.0166199	0.0309352	0.0473165	-0.298423	0.883684	1.44547	0.263367	-1053	4762.24	7897.61	2082.37
CAGL0F02145g	YFL004W	VTC2	12.5543	13.4379	12.7654	13.5462	0.0100982	0.00750791	0.00589277	0.010165	0.211089	0.883594	0.780838	0.108333	947.693	5082.25	4999.92	865.364
CAGL0F04895g	YPR160W	GPH1	10.7281	11.6108	11.4504	15.6126	0.00592107	0.0317896	0.0231196	0.0327954	0.722313	0.882632	4.16218	4.00186	1102.26	1431.18	47304.6	46975.7
CAGL0D03806g	YHR059W	FYV4	12.0031	12.8838	12.9091	13.8401	0.0302976	0.0201217	0.0245408	0.00921068	0.905996	0.880723	0.930971	0.956244	3586.96	3453.39	6973.06	7106.63
CAGL0K01221g	YGR077C	PEX8	11.9237	12.804	11.8545	13.1795	0.0136883	0.0258069	0.0112309	0.0134583	-0.0691751	0.880305	1.325	0.37552	-181.879	3266.26	5574.23	2126.09
CAGL0J05478g	YNL081C	SWS2	10.9335	11.8138	11.6137	12.7219	0.0498723	0.0373807	0.0352592	0.0102992	0.680133	0.880265	1.10819	0.908059	1177.95	1644.26	3621.83	3155.51
CAGL0L11814g	YER166W	DNF1	9.73123	10.611	9.58979	10.1834	0.0111093	0.0225215	0.0211296	0.021578	-0.141442	0.87973	0.593601	-0.427572	-79.3746	713.982	392.228	-401.129
gb_atp9			11.4996	12.3791	11.8348	12.7598	0.0821702	0.0336275	0.00856416	0.0206337	0.335144	0.879418	0.925062	0.380788	757.202	2431.22	3282.99	1608.97
CAGL0L07546g	YDR046C	BAP3	10.4001	11.2785	10.2556	11.7027	0.0193924	0.0418688	0.0207304	0.00552381	-0.14449	0.878375	1.44709	0.424222	-128.779	1132.79	2110.75	849.18
CAGL0C03421g	YNR051C	BRE5	12.5466	13.423	12.4131	12.9896	0.0275129	0.0213737	0.0208746	0.0103695	-0.133486	0.876481	0.576535	-0.433432	-528.709	5000.82	2679.31	-2850.22
CAGL0B05049g	YLR247C	IRC20	11.1191	11.9937	11.1566	11.5651	0.0311344	0.0152441	0.025738	0.0138442	0.0374912	0.874568	0.40853	-0.428547	58.56	1853.85	747.251	-1048.04
CAGL0M10329g	YKL003C	MRP17	12.4519	13.3248	13.0402	14.226	0.0528894	0.0128845	0.052435	0.0058245	0.588268	0.872944	1.1859	0.901221	2820.59	4657.99	10740	8902.57
CAGL0L02717g	YOR215C	AIM41	10.9711	11.8436	11.4898	12.5396	0.0326295	0.0255421	0.0408329	0.0398782	0.518746	0.872537	1.04977	0.695975	868.583	1667.84	3077.77	2278.52
CAGL0J00561g	YHR029C	YHI9	12.0497	12.9222	12.5495	13.165	0.0270649	0.00464675	0.0473163	0.0218113	0.49983	0.872511	0.615482	0.242801	1755.34	3522.35	3189.66	1422.65
CAGL0K05665g			10.7835	11.6559	10.9315	11.7266	0.00818022	0.0255744	0.0206619	0.0164755	0.148007	0.872421	0.795157	0.0707435	190.425	1464.23	1435.98	162.172
CAGL0I03036g	YNL284C	MRPL10	10.5461	11.4181	11.3966	12.4623	0.0226505	0.0281477	0.0307578	0.0121965	0.850546	0.872035	1.06569	1.0442	1200.86	1241.32	2947.18	2906.72
CAGL0I05478g	YER100W	UBC6	10.2013	11.0714	9.88754	10.83	0.00477174	0.00941031	0.0024958	0.00875171	-0.313744	0.870098	0.942495	-0.241347	-230.105	974.567	873.186	-331.487
CAGL0L12826g	YPL051W	ARL3	10.1266	10.9965	10.1114	10.8621	0.00924373	0.0164894	0.00595946	0.0114211	-0.0152522	0.869841	0.750725	-0.134368	-11.7566	925.046	755.118	-181.684
CAGL0J02128g	YIL002W-A	YIL002W-A	8.85598	9.72564	8.71063	9.37798	0.0183528	0.0632109	0.0154075	0.0300021	-0.145351	0.869657	0.667349	-0.34766	-44.4085	383.302	246.405	-181.305
CAGL0F06919g	YIR036C	IRC24	12.0205	12.8901	12.3102	13.2703	0.0259687	0.0113467	0.036766	0.00583828	0.289771	0.869635	0.960023	0.380159	924.155	3436.61	4801.07	2288.61
CAGL0M08360g	YKL168C	KKQ8	10.7	11.5694	10.9174	12.0135	0.0301239	0.019718	0.000528723	0.00351526	0.217328	0.869368	1.09613	0.444086	270.457	1375.53	2200.51	1095.44
CAGL0L03377g	YJL089W	SIP4	9.14523	10.0144	8.98198	10.7009	0.0260997	0.0202044	0.0117694	0.0201039	-0.163245	0.869147	1.71892	0.686527	-60.5779	468.031	1158.89	630.279
CAGL0L09152g	YFR004W	RPN11	14.0754	14.9432	13.9029	14.7042	0.00588862	0.0147006	0.0089832	0.00320342	-0.172574	0.867744	0.801338	-0.23898	-1946.32	14239.1	11376.3	-4809.05
gb_cox1			11.5778	12.4445	11.6055	12.3178	0.0420495	0.00618877	0.00501288	0.00970579	0.0277757	0.866732	0.71227	-0.126686	59.4199	2517.28	1989.27	-468.589
CAGL0M09515g	YBL093C	ROX3	11.6927	12.5588	11.6298	12.7788	0.0121111	0.00851167	0.031052	0.00825438	-0.0629266	0.866074	1.14899	0.219986	-141.278	2723.28	3858.4	993.849
CAGL0L05632g	YJL128C	PBS2	12.1266	12.9915	12.1915	12.9064	0.00828226	0.0099938	0.00586659	0.00806557	0.0648917	0.864903	0.714899	-0.0851122	205.723	3672.17	2999.9	-466.548
CAGL0M04895g	YMR231W	PEP5	11.3813	12.2457	11.6016	12.2559	0.0106463	0.0253364	0.0204102	0.0188062	0.220304	0.864413	0.654304	0.0101948	440.081	2188.94	1783.3	34.4395
CAGL0E04686g	YDR057W	YOS9	10.6434	11.5052	10.8211	11.563	0.0163131	0.00993132	0.024118	0.0201535	0.177695	0.861769	0.741898	0.0578238	209.657	1307.23	1216.44	118.87
CAGL0M04257g	YLR128W	DCN1	10.9397	11.8008	10.9793	11.902	0.0181745	0.00613968	0.0293848	0.00862301	0.0395575	0.861127	0.922717	0.101147	54.6016	1603.68	1808.19	259.12
CAGL0I05934g	YJL144W	YJL144W	11.3285	12.1894	12.7072	13.0324	0.0360039	0.0186127	0.0739795	0.0139289	1.37871	0.860855	0.325165	0.843019	4115.64	2098.8	1690.61	3707.45
CAGL0G03685g			9.05688	9.91761	9.29392	10.3718	0.0182053	0.0116805	0.0197814	0.00837151	0.237047	0.860735	1.07789	0.454198	95.1084	434.573	697.334	357.87
CAGL0G02233g	YKR083C	DAD2	10.3594	11.2171	10.5297	11.5419	0.00973167	0.0181364	0.0213156	0.0353539	0.170309	0.857671	1.01215	0.324787	164.607	1066.88	1503.33	601.052
CAGL0H05071g	YLR383W	SMC6	9.88571	10.7433	9.98559	10.7086	0.0220343	0.0252874	0.00399017	0.0069074	0.0998806	0.857606	0.723062	-0.0346639	67.8142	768.185	659.674	-40.6963
CAGL0M03597g	YNL291C	MID1	11.1635	12.0206	10.9472	11.6181	0.00770331	0.0343255	0.00758972	0.0394774	-0.216301	0.857085	0.670914	-0.402472	-319.364	1861.12	1169.01	-1011.46
CAGL0G04015g	YLL031C	GPI13	11.68	12.5368	11.5146	12.2772	0.0120884	0.00703864	0.00833096	0.012669	-0.165339	0.85678	0.762594	-0.259525	-355.284	2660.96	2037.96	-978.287
CAGL0K06391g	YDR462W	MRPL28	11.6693	12.5251	12.2795	13.5874	0.0393263	0.0309923	0.0741313	0.013745	0.61022	0.855891	1.30789	1.06222	1714.7	2637.63	7336.98	6414.05
CAGL0F05181g	YDR484W	VPS52	11.0912	11.947	11.0457	11.8966	0.0165717	0.00730588	0.00671054	0.00938671	-0.0455283	0.855782	0.850899	-0.0504121	-67.7731	1766.57	1698.76	-135.58
CAGL0K09988g	YDR084C	TVP23	12.1133	12.9679	12.0458	12.9033	0.0255483	0.019289	0.0337485	0.00800676	-0.0674974	0.854577	0.857513	-0.0645615	-202.513	3580.91	3432.81	-350.615
CAGL0L12848g	YMR029C	FAR8	11.1886	12.0424	11.1618	12.0848	0.000344782	0.00983938	0.00712002	0.00663217	-0.026804	0.853825	0.923087	0.0424587	-42.9625	1884.17	2053.12	125.985
CAGL0I03652g	YDL149W	ATG9	9.45453	10.3083	9.5914	10.6196	0.015861	0.0077722	0.0226619	0.0288561	0.13687	0.8538	1.02823	0.311297	69.8226	566.382	801.922	305.363
CAGL0B01639g	YDR137W	RGP1	10.6949	11.5483	11.0381	12.156	0.00270696	0.00666883	0.00381559	0.00683108	0.343204	0.853413	1.11785	0.60764	445.195	1337.34	2460.81	1568.67
CAGL0C04455g	YDL004W	ATP16	13.8322	14.6855	14.8491	15.7466	0.0232395	0.0114506	0.0254082	0.012547	1.01685	0.853228	0.897527	1.06114	14928.1	11763.8	25466.4	28630.8
CAGL0J07832g	YNL252C	MRPL17	11.2392	12.092	12.0184	12.9231	0.0376308	0.0195518	0.0481448	0.00612446	0.779198	0.852776	0.904767	0.831189	1731.21	1948.27	3618.5	3401.43
CAGL0F03025g	YDR421W	ARO80	10.3306	11.1828	9.97223	10.8792	0.0158934	0.00786027	0.0343828	0.00123917	-0.358335	0.852228	0.907005	-0.303559	-283.209	1036.96	879.069	-441.099
CAGL0H06237g	YAL018C	YAL018C	8.62245	9.47431	8.86124	9.71699	0.00288231	0.0223954	0.00399981	0.00662869	0.238796	0.85186	0.855752	0.242689	70.9424	317.188	376.552	130.306
CAGL0I02046g			8.85117	9.70188	8.78748	9.86059	0.0096245	0.0155297	0.0355806	0.00611708	-0.0636957	0.850701	1.07311	0.158713	-19.9458	371.012	487.809	96.8503
CAGL0G04345g	YJL112W	MDV1	9.13782	9.98757	9.57073	11.1169	0.00978501	0.00835989	0.0092165	0.0120051	0.432911	0.849751	1.5462	1.12936	197.138	451.893	1460.45	1205.69
CAGL0M01650g	YDR388W	RVS167	11.5084	12.3579	11.384	12.0312	0.00165302	0.0137444	0.00474961	0.00459345	-0.124339	0.84951	0.647182	-0.326666	-240.553	2336	1512.96	-1063.6
CAGL0H04191g	YML081C-A	ATP18	12.894	13.7434	13.9324	14.8775	0.0158068	0.00990852	0.0262957	0.006872	1.03843	0.849387	0.945115	1.13416	8022.49	6102.42	14466.8	16386.9
CAGL0D05324g	YBR255W	MTC4	10.7083	11.5572	10.8871	11.6989	0.00883802	0.0133389	0.0223625	0.00901695	0.178731	0.84889	0.811834	0.141674	220.664	1340.36	1430.65	310.945
CAGL0L07326g	YDL101C	DUN1	11.2586	12.1049	10.8755	11.9104	0.00122298	0.0180046	0.0175396	0.0487085	-0.383014	0.846391	1.03488	-0.194527	-571.252	1955.08	1970.67	-555.657
CAGL0I04246g	YGL162W	SUT1	12.5025	13.3487	12.5026	12.9964	0.0179158	0.0386213	0.0396276	0.0110579	9.84198e-05	0.846232	0.493826	-0.352308	0.395872	4629.41	2368.69	-2260.33
CAGL0B02101g	YGR223C	HSV2	11.0833	11.9293	11.1926	12.3097	0.00661441	0.00947716	0.00276529	0.0158963	0.109293	0.846015	1.11712	0.380402	170.754	1730.4	2736.32	1176.68
CAGL0M14003g	YMR314W	PRE5	14.7256	15.5713	14.533	15.2989	0.0068643	0.0057607	0.0186235	0.00898907	-0.192532	0.845734	0.765886	-0.272379	-3384.57	21596.8	16604.7	-8376.67
CAGL0I01298g	YHR113W	APE4	12.7597	13.6053	12.5279	13.1871	0.0215525	0.0140899	0.0200411	0.020503	-0.231776	0.845646	0.659168	-0.418254	-1029.24	5527.62	3420.41	-3136.45
CAGL0H09988g	YBR049C	REB1	10.6978	11.5433	10.5909	11.3579	0.0202277	0.0210345	0.0122108	0.0209379	-0.106887	0.845535	0.766995	-0.185427	-118.606	1323.63	1082.27	-359.968
CAGL0I09548g	YGL129C	RSM23	10.948	11.7935	11.6228	12.8161	0.02135	0.00527237	0.0341359	0.00107058	0.674767	0.845458	1.19334	1.02265	1178.06	1574.14	4058.06	3661.98
CAGL0E02827g	YBL010C	YBL010C	10.4325	11.2777	10.2957	11.0567	0.00985272	0.0221485	0.00823427	0.0225488	-0.13681	0.845167	0.761005	-0.220972	-125.03	1100.7	873.159	-352.571
CAGL0D04510g	YPR117W	YPR117W	11.0457	11.8908	10.8191	11.6291	0.0147436	0.00991203	0.0212589	0.0288531	-0.226651	0.845093	0.810015	-0.261729	-307.334	1683.51	1360.8	-630.044
CAGL0I04686g	YBR039W	ATP3	12.6988	13.5421	14.1074	14.8528	0.0116409	0.0054097	0.00985747	0.00865892	1.40857	0.843249	0.745457	1.31078	11001.5	5279.48	11940.3	17662.4
CAGL0D02486g			11.2029	12.0456	11.2527	11.7573	0.00921173	0.021763	0.000871996	0.0104131	0.0498454	0.842684	0.504612	-0.288227	82.8662	1870.19	1021.77	-765.554
CAGL0D05280g	YFR030W	MET10	9.42074	10.2632	8.81367	9.69834	0.022612	0.0223741	0.0142219	0.0223241	-0.607067	0.842439	0.884674	-0.564832	-235.403	543.552	380.827	-398.128
CAGL0A03564g	YLR039C	RIC1	10.6753	11.5172	10.9632	11.8693	0.0153717	0.0171396	0.0149183	0.0172285	0.287923	0.841924	0.906054	0.352053	361.203	1295.86	1744.75	810.096
CAGL0E01639g	YOL129W	VPS68	12.1683	13.0092	12.3675	13.0433	0.0234456	0.00602716	0.0305394	0.0267776	0.199119	0.840891	0.675801	0.034028	681.225	3641.67	3157.22	196.773
CAGL0D02112g	YKL134C	OCT1	10.6258	11.4657	11.1965	12.4753	0.0193342	0.00572186	0.00105205	0.0104655	0.570711	0.839868	1.27876	1.00961	766.769	1248.13	3347.4	2866.05
CAGL0D01804g	YGL196W	DSD1	12.2134	13.0527	12.2587	13.078	0.0101352	0.00855847	0.000660206	0.00224068	0.0452798	0.839303	0.81927	0.0252472	151.416	3747.89	3746.48	150.006
CAGL0B00946g	YCL028W	RNQ1	12.0922	12.9311	12.9252	12.685	0.00752403	0.0105702	0.027604	0.014884	0.833021	0.838903	-0.240244	-0.246125	3411.91	3443.69	-1193.17	-1224.94
CAGL0L08910g	YPL005W	AEP3	9.99624	10.8342	10.2644	11.5908	0.0185081	0.026122	0.0236008	0.0049166	0.268187	0.837929	1.3264	0.756655	208.652	804.282	1854.52	1258.89
CAGL0G02541g	YKR096W	YKR096W	9.79643	10.6339	9.82791	10.5324	0.0206004	0.0175365	0.0299694	0.0134353	0.0314834	0.837483	0.70448	-0.10152	19.6189	699.771	572.179	-107.972
CAGL0J09350g	YDL126C	CDC48	15.3877	16.2249	15.4544	16.1123	0.0229885	0.021946	0.003832	0.0133828	0.0667475	0.837209	0.657904	-0.112557	2030.01	33721.1	25942.7	-5748.39
CAGL0K11110g	YDR239C	YDR239C	11.529	12.3661	11.611	12.7261	0.00299288	0.00501165	0.0177673	0.0231383	0.0820445	0.837118	1.11505	0.359972	172.925	2324.14	3647.36	1496.15
CAGL0G10131g	YPR191W	QCR2	11.2701	12.1072	12.4818	13.759	0.0409228	0.0276227	0.0318284	0.00675012	1.2117	0.83709	1.27722	1.65183	3250.4	1942.29	8143.83	9451.94
CAGL0F04741g	YOL016C	CMK2	10.5619	11.3986	11.1957	11.7785	0.0156905	0.0213107	0.0451303	0.0134785	0.633792	0.836626	0.582783	0.379949	833.906	1187.99	1167.49	813.403
CAGL0G03619g	YER119C	AVT6	9.61303	10.4462	9.58373	10.5252	0.0250585	0.0264968	0.0315443	0.0138502	-0.0293042	0.833132	0.941469	0.0790336	-15.7458	612.021	706.326	78.5589
CAGL0M00858g	YLR439W	MRPL4	12.1156	12.9484	12.8162	14.1169	0.0124113	0.00609631	0.00879432	0.0125832	0.700612	0.832733	1.30061	1.16849	2774.5	3466.19	10554.1	9862.37
CAGL0K00583g	YJL196C	ELO1	9.99017	10.8173	10.3154	11.1034	0.011894	0.023481	0.0327258	0.0153467	0.325214	0.82709	0.788005	0.286129	257.16	787.3	925.948	395.808
CAGL0C05269g	YOL065C	INP54	11.3107	12.1371	11.1094	12.3083	0.0100079	0.0189013	0.0232419	0.00533341	-0.2013	0.826457	1.19893	0.171176	-330.81	1964.34	2862.61	567.456
CAGL0M06545g	YKL124W	SSH4	10.877	11.7026	11.0319	11.3865	0.0178393	0.0221716	0.0341643	0.00512663	0.154971	0.825633	0.354599	-0.316063	213.259	1452.41	583.413	-655.74
CAGL0B04917g	YLR174W	IDP2	10.77	11.5954	11.0565	12.2609	0.03527	0.0206148	0.0597914	0.0263965	0.286497	0.82536	1.20436	0.665501	383.597	1348.02	2778.01	1813.58
CAGL0I01804g	YHR147C	MRPL6	11.6422	12.4675	12.3512	13.5625	0.0439974	0.0157137	0.0529264	0.0111181	0.709019	0.825267	1.21132	1.09507	2028.69	2467.13	6873.48	6435.04
CAGL0I04972g	YER092W	IES5	9.57655	10.4015	9.5788	10.7073	0.0258859	0.0166579	0.0129525	0.0209082	0.00225143	0.82498	1.1285	0.305775	1.19248	589.075	907.211	319.328
CAGL0B04015g	YGR202C	PCT1	11.8827	12.7073	11.7459	12.2383	0.00884904	0.00559642	0.00198316	0.0130474	-0.136791	0.824629	0.492468	-0.468953	-341.579	2911.61	1397.3	-1855.89
CAGL0H03883g	YNL005C	MRP7	13.1213	13.9449	13.7158	14.8529	0.0263653	0.0108561	0.0366637	0.00906351	0.594526	0.823628	1.13708	0.907983	4544.03	6859.58	16136.6	13821
CAGL0J00187g	YGR026W	YGR026W	10.1516	10.9749	10.03	11.0037	0.00843046	0.0306007	0.00839576	0.00517783	-0.121644	0.823337	0.973782	0.0288005	-91.9753	875.269	1007.83	40.5838
CAGL0G07953g	YNR037C	RSM19	10.6997	11.5229	11.5325	12.6823	0.0534182	0.0463663	0.056091	0.0143825	0.832837	0.82327	1.1498	1.15937	1299.18	1279.61	3610.54	3630.11
CAGL0M08866g	YDR479C	PEX29	10.5389	11.3589	10.7867	11.4632	0.00731083	0.0046368	0.0106578	0.0108826	0.247822	0.819992	0.676415	0.104244	278.824	1138.72	1056.7	196.804
CAGL0I04906g	YER094C	PUP3	14.2955	15.1155	14.2467	15.1268	0.00148189	0.00405118	0.0128432	0.00844435	-0.048791	0.819979	0.8801	0.0113302	-668.676	15390.4	16339	279.887
CAGL0C04631g	YJR100C	AIM25	10.1876	11.0076	10.3934	11.0219	0.0257724	0.024043	0.0259354	0.0257631	0.205799	0.819966	0.628441	0.0142745	178.812	892.588	734.248	20.4718
CAGL0L04752g	YGR113W	DAM1	9.85095	10.6707	9.87018	10.7062	0.00262143	0.0224553	0.00734176	0.0324388	0.0192366	0.819745	0.836004	0.0354953	12.396	706.555	734.761	40.6021
CAGL0H01573g	YDR532C	KRE28	9.37464	10.194	9.42811	10.1257	0.0198805	0.016378	0.00813283	0.0202214	0.0534696	0.819407	0.697545	-0.0683928	25.0642	507.607	428.306	-54.2371
CAGL0H05819g	YPL099C	AIM43	10.6481	11.4661	11.3121	12.3139	0.038259	0.0258279	0.0339634	0.00490681	0.664027	0.818033	1.00176	0.847754	937.955	1224.4	2548.88	2262.43
CAGL0H06391g	YAL011W	SWC3	11.8609	12.6783	11.7579	12.7171	0.0075348	0.0150477	0.0244437	0.00573256	-0.10301	0.817422	0.959242	0.0388099	-256.316	2835.19	3270.23	178.72
CAGL0H03421g	YGL075C	MPS2	10.3091	11.1258	10.2774	11.1183	0.00798969	0.0157894	0.00187539	0.0243432	-0.0316649	0.816718	0.84084	-0.00754356	-27.5416	965.946	981.834	-11.6538
CAGL0C02123g	YFR041C	ERJ5	12.0955	12.9111	11.988	12.9041	0.00932091	0.00537627	0.00744317	0.0132902	-0.107522	0.815575	0.916098	-0.00699859	-314.301	3325.97	3603	-37.2735
CAGL0H07997g	YDL049C	KNH1	9.44491	10.2603	10.1517	10.4906	0.0492883	0.0585423	0.0663036	0.0984644	0.706762	0.815374	0.338952	0.23034	440.569	529.512	301.258	212.315
CAGL0M01342g	YDR329C	PEX3	11.108	11.9229	10.8099	11.9007	0.0121267	0.0110236	0.00149382	0.00545835	-0.298073	0.814925	1.09074	-0.0222617	-412	1675.72	2028.27	-59.4562
CAGL0K09812g			11.2762	12.0907	10.9815	11.9786	0.00963878	0.0152118	0.0209289	0.0164076	-0.294728	0.814482	0.997181	-0.11203	-458.262	1881.58	2013.96	-325.882
CAGL0M04939g	YMR233W	TRI1	10.6323	11.4455	11.0785	11.3609	0.00393888	0.00485654	0.000895543	0.00980877	0.44623	0.813174	0.282371	-0.0845731	575.339	1201.66	467.535	-158.791
CAGL0H04851g	YML016C	PPZ1	8.98246	9.79555	9.70885	10.3568	0.0168179	0.0049307	0.00824225	0.0179697	0.726386	0.813081	0.64795	0.561256	331.05	382.881	474.453	422.622
CAGL0H07689g	YGL247W	BRR6	10.0816	10.8943	9.83954	10.7769	0.00867662	0.00337369	0.00707617	0.00677381	-0.242014	0.812713	0.937339	-0.117388	-167.34	819.722	838.33	-148.732
CAGL0B01727g	YDR109C	YDR109C	10.2706	11.0832	9.98727	9.04673	0.0351007	0.0149504	0.00570078	0.0265087	-0.283347	0.81262	-0.940537	-2.0365	-220.271	934.36	-486.148	-1640.78
CAGL0M07447g	YMR027W	YMR027W	12.9232	13.7355	12.534	12.9611	0.0119625	0.00755985	0.025181	0.0134584	-0.389188	0.812291	0.427032	-0.774446	-1836.54	5872.17	2042.99	-5665.72
CAGL0G06556g	YNL097C	PHO23	11.2422	12.0544	11.4753	12.1257	0.00498984	0.011568	0.0175413	0.00711424	0.233093	0.812257	0.650387	0.0712231	424.762	1831.18	1621.68	215.258
CAGL0G00528g	YGR270W	YTA7	10.049	10.8609	10.1494	10.6614	0.0283123	0.0206193	0.0249078	0.00586433	0.100411	0.811951	0.512017	-0.199522	76.3573	800.43	483.861	-240.212
CAGL0H01683g	YDR520C	URC2	9.59392	10.4057	9.62936	10.057	0.0198039	0.027012	0.0192143	0.0186723	0.0354432	0.811822	0.427687	-0.348691	19.2203	583.78	273.301	-291.259
CAGL0L03696g	YOR092W	ECM3	10.7688	11.5803	9.22781	10.9536	0.0295209	0.00134639	0.0558596	0.00449487	-1.54099	0.811542	1.72579	-0.62674	-1145.17	1317.43	1383.6	-1078.99
CAGL0K11363g	YDR229W	IVY1	10.1883	10.999	10.1857	11.2769	0.00837292	0.0135835	0.0162479	0.024787	-0.00260689	0.810692	1.09123	0.277932	-2.10642	879.81	1316.72	434.809
CAGL0J02948g	YER060W-A	FCY22	13.7402	14.5493	13.2308	13.591	0.0118831	0.0115861	0.0497132	0.0714301	-0.509371	0.809169	0.360196	-0.958344	-4070.52	10292.9	2726.31	-11637.1
CAGL0M09130g	YJR090C	GRR1	12.4852	13.2934	12.6498	13.1446	0.00476746	0.00794772	0.00232303	0.0114923	0.164523	0.808139	0.494796	-0.148819	692.604	4305.71	2629.13	-983.978
CAGL0I07843g	YOL086C	ADH1	17.2388	18.0456	17.0409	18.0309	0.00845711	0.00351908	0.00707045	0.00819237	-0.197922	0.806718	0.990006	-0.0146331	-19828	115884	132981	-2730.34
CAGL0J08272g	YNL274C	GOR1	11.868	12.6741	11.3709	12.136	0.0135438	0.0168301	0.0306052	0.00121881	-0.497074	0.806099	0.765078	-0.538095	-1089.43	2797.72	1852.49	-2034.66
CAGL0B01012g	YCL025C	AGP1	8.35188	9.15773	8.34431	9.00446	0.0292988	0.0322222	0.00823036	0.00548061	-0.00756561	0.805855	0.660145	-0.153276	-1.70882	244.44	188.58	-57.5685
CAGL0F00517g	YJR065C	ARP3	14.039	14.8443	14.1169	14.7408	0.014208	0.0137508	0.0163797	0.0194703	0.0778986	0.805319	0.62386	-0.103561	933.88	12583.1	9611.68	-2037.55
CAGL0H06809g	YKR020W	VPS51	11.2983	12.1019	11.4809	12.2943	0.0162255	0.0133441	0.00634123	0.00380318	0.182629	0.803629	0.813415	0.192416	339.859	1877.43	2164.75	627.178
CAGL0K10692g	YFR021W	ATG18	11.1117	11.9153	10.9115	11.792	0.00741091	0.0102663	0.00252431	0.0311891	-0.200202	0.803569	0.880504	-0.123267	-286.729	1649.53	1619.95	-316.31
CAGL0J11330g	YNL185C	MRPL19	12.121	12.9243	12.8743	14.1195	0.037795	0.0119476	0.0568853	0.00577585	0.753309	0.803335	1.24524	1.19522	3054.12	3319.04	10290.9	10026
CAGL0H05005g	YLR380W	CSR1	11.8019	12.6052	11.8073	12.1715	0.0418608	0.00740115	0.00335399	0.0204534	0.00541408	0.803323	0.364267	-0.433642	13.4239	2660.35	1029.37	-1617.56
CAGL0J10186g	YNL071W	LAT1	13.8887	14.6915	14.3663	14.8892	0.0145643	0.00672079	0.00275352	0.00433705	0.477586	0.802812	0.522883	0.197657	5952.03	11292.4	9225.64	3885.27
CAGL0D04158g	YIL093C	RSM25	12.2264	13.0291	12.8371	14.1229	0.0331086	0.0140207	0.0524935	0.0165857	0.610724	0.802644	1.28579	1.09387	2525.5	3566.65	10523.7	9482.56
CAGL0E06424g	YKL150W	MCR1	12.7094	13.5109	13.2266	13.8572	0.0229375	0.0130555	0.0241199	0.0190635	0.517225	0.801521	0.630549	0.346254	2887.97	4975.83	5254.32	3166.46
CAGL0H06435g	YLR390W	ECM19	10.796	11.5967	11.1216	12.3665	0.0272878	0.00998787	0.0195391	0.00608899	0.325647	0.800762	1.24486	0.769747	450.212	1319.24	3052.43	2183.4
CAGL0L11440g	YML072C	TCB3	12.8186	13.6192	12.8724	13.6651	0.0113791	0.00861707	0.0167304	0.0223186	0.0537036	0.800599	0.792706	0.045811	273.99	5359.18	5491.17	405.985
CAGL0I02310g	YHR167W	THP2	10.3399	11.1401	10.0911	10.9997	0.00372248	0.00915226	0.0179338	0.0259657	-0.248742	0.800173	0.908518	-0.140397	-205.252	960.759	956.738	-209.273
CAGL0C05533g	YDL237W	AIM6	10.326	11.1261	10.8886	12.1871	0.0166028	0.0114234	0.0158824	0.00577552	0.562571	0.800076	1.29851	1.061	612.158	951.413	2767.35	2428.09
CAGL0L08008g	YCR024C-A	PMP1	12.8903	13.6877	12.6992	13.0033	0.0119037	0.00383131	0.0480875	0.0234199	-0.191076	0.797402	0.304038	-0.68444	-941.809	5602.88	1560.18	-4984.51
CAGL0M11418g	YLR097C	HRT3	10.9259	11.723	10.8587	11.631	0.00766412	0.00827548	0.0219545	0.0155628	-0.0671978	0.797104	0.7723	-0.0920015	-88.538	1434.99	1314.69	-208.844
CAGL0E01001g	YDR164C	SEC1	12.3667	13.1636	12.2294	12.8107	0.0105245	0.0202731	0.00683726	0.012749	-0.137246	0.796914	0.58125	-0.35291	-479.267	3894.38	2382.54	-1991.11
CAGL0C05137g	YOL059W	GPD2	15.0118	15.808	14.6817	14.6461	0.013742	0.0251364	0.00502497	0.00891415	-0.330159	0.796202	-0.0355892	-1.16195	-6757.88	24333	-640.353	-31731.2
CAGL0J10670g	YHR077C	NMD2	11.1612	11.9564	11.1732	11.5724	0.0282637	0.0149406	0.0285817	0.011736	0.0119783	0.79522	0.399198	-0.384044	19.0935	1684.03	736.122	-928.816
CAGL0H02321g	YMR264W	CUE1	11.2736	12.0685	11.0915	11.6675	0.0139345	0.0178302	0.0144201	0.0180384	-0.18218	0.794868	0.576004	-0.401044	-293.694	1819.45	1070.75	-1042.4
CAGL0J06930g	YPL118W	MRP51	12.1281	12.922	12.9667	14.183	0.0168463	0.0119231	0.0286242	0.00404929	0.838535	0.793836	1.21633	1.26103	3528.44	3284.23	10594.8	10839
CAGL0K07029g	YBR237W	PRP5	10.321	11.1143	10.3727	11.217	0.0179367	0.0205882	0.0382895	0.0104275	0.0517193	0.793297	0.844248	0.10267	46.6896	937.683	1054.51	163.514
CAGL0H08481g	YBR095C	RXT2	11.6221	12.4149	11.7297	12.4918	0.0115088	0.0143583	0.02159	0.00868053	0.10763	0.792834	0.762094	0.0768905	244.15	2308.81	2363.61	298.941
CAGL0M09889g	YLR407W	YLR407W	10.5726	11.3651	10.5675	11.2121	0.00720544	0.00917382	0.00707895	0.0181482	-0.0051534	0.792495	0.644626	-0.153023	-5.43031	1114.89	854.86	-265.46
CAGL0I02002g	YHR156C	LIN1	10.3862	11.1784	10.3443	11.3132	0.0182161	0.0168935	0.00571769	0.00773136	-0.0418908	0.792205	0.968958	0.134862	-38.3006	979.254	1244.65	227.091
CAGL0H01221g	YDR289C	RTT103	9.53199	10.3235	9.50924	10.3895	0.00963851	0.010326	0.0262497	0.0280198	-0.0227505	0.7915	0.880292	0.0660416	-11.5827	541.073	612.677	60.0207
CAGL0E06600g			10.4541	11.2454	10.1632	10.3652	0.0163998	0.0184076	0.0218042	0.0201073	-0.290943	0.791251	0.201961	-0.880233	-256.205	1024.88	172.295	-1108.79
CAGL0M01782g	YBR080C	SEC18	12.9981	13.7881	12.9565	13.7326	0.0161914	0.0251771	0.00431141	0.00605689	-0.0416129	0.789927	0.776087	-0.0554528	-232.612	5964.12	5663.33	-533.393
CAGL0J00429g	YHR051W	COX6	10.4154	11.2049	11.6349	12.9211	0.0283403	0.0430341	0.00485145	0.00748194	1.21949	0.789529	1.28619	1.71616	1814.5	994.906	4575.75	5395.35
CAGL0F04477g	YBL041W	PRE7	14.3994	15.1881	14.2163	14.8275	0.00425796	0.00600313	0.014004	0.00628834	-0.183131	0.788656	0.611214	-0.360573	-2576.21	15720.9	10041.5	-8255.66
CAGL0L01265g	YEL041W	YEF1	9.62359	10.4117	9.4072	10.3305	0.00921015	0.0152165	0.0286613	0.0245523	-0.216395	0.78812	0.923302	-0.0812136	-109.875	573.348	608.66	-74.5633
CAGL0M06765g	YNL032W	SIW14	10.2164	11.0045	10.231	11.2332	0.017903	0.0148321	0.0370607	0.0416834	0.0145239	0.788041	1.00227	0.228752	12.0378	864.616	1205.56	352.981
CAGL0H01353g	YDR296W	MHR1	13.398	14.1858	14.0298	15.2014	0.0314022	0.0136139	0.0439766	0.00681535	0.631851	0.787841	1.17158	1.01559	5931.94	7841.82	20950.8	19041
CAGL0G07062g	YML020W	YML020W	8.46064	9.24783	8.52324	9.53776	0.00560374	0.0074458	0.000159928	0.0199686	0.0626032	0.787195	1.01452	0.289933	15.6237	255.665	375.363	135.322
CAGL0M06633g	YIL087C	AIM19	11.4912	12.2774	11.7013	13.0053	0.0270237	0.020477	0.035425	0.0221485	0.210113	0.786156	1.304	0.72796	451.321	2085.55	4892.25	3258.02
CAGL0K01133g	YGR080W	TWF1	13.7341	14.5188	13.6925	14.5984	0.00808994	0.00474323	0.0173616	0.00799612	-0.0415768	0.784704	0.905853	0.0795724	-387.088	9848.22	11566.4	1331.11
CAGL0C01325g	YIL111W	COX5B	13.4098	14.1944	14.6347	15.4243	0.0377422	0.0290285	0.0375607	0.0130519	1.22486	0.784623	0.78961	1.22985	14554.3	7864.59	18533.9	25223.6
CAGL0L11044g	YOR280C	FSH3	12.2435	13.0273	12.0339	12.8308	0.00298672	0.0116087	0.0261164	0.0094356	-0.20955	0.783872	0.796937	-0.196485	-655.543	3499.7	3092.25	-1063
CAGL0I05434g	YKL058W	TOA2	12.0366	12.8196	12.0542	12.7495	0.0102341	0.0108796	0.0220681	0.00848071	0.0175839	0.78292	0.695282	-0.0700536	51.5202	3027.53	2633.38	-342.63
CAGL0M05445g	YBR203W	COS111	8.40818	9.19089	9.05672	10.5882	0.0108485	0.0251891	0.0199993	0.0284957	0.648545	0.782712	1.53146	1.39729	192.817	244.717	1006.9	954.996
CAGL0K02079g	YER133W	GLC7	13.6313	14.4139	13.426	13.8821	0.0205728	0.00426565	0.0077559	0.0111074	-0.205248	0.782669	0.456045	-0.531872	-1682.67	9139.86	4091.81	-6730.72
CAGL0I00924g	YOR040W	GLO4	13.1939	13.9761	13.0607	13.8447	0.0414537	0.01556	0.055587	0.00566221	-0.133194	0.782163	0.783961	-0.131397	-826.381	6744.02	6167.59	-1402.81
CAGL0H02035g	YHR090C	YNG2	9.47162	10.2525	9.30773	9.82495	0.016478	0.0305771	0.0159941	0.0284265	-0.163892	0.780916	0.517222	-0.427586	-76.2414	509.919	273.263	-312.897
CAGL0I10989g	YOR201C	MRM1	11.222	12.0027	11.4085	12.7651	0.0151962	0.00442469	0.0208233	0.0129455	0.186516	0.780748	1.3566	0.762364	329.664	1715.11	4242.76	2857.32
CAGL0C02167g	YFR039C	YFR039C	11.9323	12.7127	11.6652	12.3847	0.00354097	0.0175451	0.00714673	0.0240881	-0.267146	0.78041	0.719506	-0.32805	-660.638	2804.61	2099.94	-1365.31
CAGL0M07678g	YMR014W	BUD22	12.3375	13.1174	12.2131	12.3319	0.0131873	0.0275375	0.0259095	0.0051214	-0.124358	0.779963	0.118803	-0.785519	-427.43	3711.25	407.538	-3731.14
CAGL0G06402g	YOR356W	CIR2	11.0985	11.8778	11.7025	12.9602	0.100094	0.0531494	0.0556082	0.0280825	0.60404	0.779314	1.25768	1.0824	1140.13	1570.66	4636.3	4205.76
CAGL0D01166g	YBR119W	MUD1	9.60501	10.3838	9.6066	9.95028	0.0104865	0.0305576	0.00763676	0.0237826	0.00159687	0.778796	0.34368	-0.433519	0.862442	557.347	209.706	-346.778
CAGL0F08195g	YGR249W	MGA1	8.80719	9.58544		9.02112	0.0523481	0.0101759		0.028387		0.778252		-0.564323		320.307		-248.705
CAGL0I10362g			10.4583	11.2354	10.3469	10.8152	0.0437392	0.0460228	0.0470249	0.0615802	-0.111378	0.777073	0.468264	-0.420187	-104.529	1004.05	499.391	-609.182
CAGL0B00990g			11.9763	12.7525	12.8118	13.2279	0.0301659	0.00951033	0.0384016	0.0292156	0.835448	0.776195	0.416073	0.475326	3160.7	2871.38	2403.58	2692.91
CAGL0I06138g	YJL157C	FAR1	10.1373	10.9132	10.5011	11.0366	0.0465128	0.0341466	0.0653451	0.0468216	0.363747	0.775895	0.535552	0.123403	322.975	802.193	651.433	172.215
CAGL0I08481g	YPR166C	MRP2	12.5981	13.3735	13.3334	14.4647	0.0476833	0.018712	0.0457203	0.0133078	0.735316	0.775398	1.13129	1.09121	4121.69	4412.49	12288.8	11998
CAGL0H07023g	YDR322C-A	TIM11	13.4128	14.1868	14.6356	15.4245	0.0418425	0.0183805	0.0321415	0.00407154	1.22288	0.774	0.78889	1.23777	14549.2	7742.91	18524.5	25330.8
CAGL0D05148g			12.8191	13.5931	13.1242	13.3572	0.0743285	0.0129633	0.00537027	0.0203651	0.305014	0.773976	0.233011	-0.235951	1701.42	5130.88	1564.99	-1864.47
CAGL0C00649g	YBR127C	VMA2	12.8595	13.6325	12.8135	13.4121	0.00913438	0.00838329	0.00893453	0.0100226	-0.0459992	0.772963	0.598632	-0.22033	-233.219	5267.45	3702.07	-1798.6
CAGL0D00770g	YDL066W	IDP1	11.4301	12.201	11.6794	12.9253	0.053225	0.0371673	0.0774635	0.0105012	0.249269	0.770874	1.24592	0.724314	520.415	1948.9	4498.77	3070.29
CAGL0M11924g	YAL034W-A	MTW1	9.03145	9.80203	9.23796	10.142	0.0201597	0.020241	0.0236967	0.00914214	0.206509	0.770575	0.904038	0.339972	80.5299	369.413	526.102	237.219
CAGL0I07183g	YOR140W	SFL1	8.88194	9.65206	8.98856	10.0322	0.0292454	0.036642	0.00935769	0.0277395	0.106619	0.770115	1.04368	0.380184	36.1859	332.789	539.184	242.581
CAGL0M09669g	YMR154C	RIM13	10.0016	10.7711	10.5278	11.5411	0.0164231	0.0276265	0.0230845	0.018899	0.526172	0.769462	1.01328	0.769995	451.174	722.358	1503.64	1232.46
CAGL0K11792g	YDR027C	VPS54	10.6182	11.3875	10.6582	11.4127	0.0215338	0.00685455	0.016364	0.00804241	0.0400457	0.769313	0.754445	0.0251772	44.2394	1107.24	1110.16	47.1629
CAGL0D04686g	YPR122W	AXL1	8.1131	8.8824		8.9983	0.00693677	0.00651287		0.0188797		0.769302		0.115901		195.045		39.4769
CAGL0C04191g	YBR006W	UGA2	11.045	11.8139	11.0272	12.2712	0.0166037	0.0180031	0.0229916	0.0297342	-0.0177959	0.768839	1.24394	0.457307	-25.9035	1487.3	2856.01	1342.81
CAGL0M02431g	YPL145C	KES1	13.4639	14.2323	13.5019	13.8969	0.0113891	0.00860395	0.0230704	0.0248366	0.0379366	0.768383	0.395045	-0.335401	301.061	7947.41	3653.9	-3992.45
CAGL0E00715g	YDR175C	RSM24	13.0172	13.7846	13.8301	14.8446	0.0248592	0.00915865	0.0380294	0.00634351	0.812938	0.767429	1.01446	1.05997	6273.84	5821.6	14857.4	15309.6
CAGL0K11209g	YDR244W	PEX5	11.2073	11.9744	11.4468	12.1631	0.00896764	0.0050473	0.0071788	0.00784807	0.239544	0.767129	0.716286	0.188701	427.055	1659.52	1794.75	562.29
CAGL0K09944g	YOR360C	PDE2	11.4629	12.2289	11.5303	12.1213	0.0121422	0.0140661	0.0438271	0.0185572	0.0674203	0.766026	0.591043	-0.107562	135.042	1977.53	1497.61	-344.872
CAGL0K01243g	YGR076C	MRPL25	13.0196	13.7849	13.9727	15.13	0.0373575	0.011844	0.0409342	0.00562429	0.95312	0.765272	1.15733	1.34518	7772.94	5810.18	19781.7	21744.5
CAGL0C00693g	YLR220W	CCC1	12.2446	13.0092	12.0991	13.3018	0.0317551	0.00473225	0.0107851	0.0113319	-0.145489	0.764648	1.20265	0.292517	-465.515	3391.88	5710.6	1853.2
CAGL0L07414g	YDL105W	NSE4	11.7461	12.5104	11.3798	12.0064	0.00714741	0.00908555	0.00557765	0.029601	-0.366354	0.764304	0.62662	-0.504037	-770.341	2399.55	1449.45	-1720.44
CAGL0C03311g			10.2483	11.0126	10.2298	10.9918	0.00368032	0.0101072	5.52356e-05	0.0122329	-0.0184795	0.764281	0.761927	-0.0208339	-15.4805	849.628	835.489	-29.6198
CAGL0K10296g	YOR126C	IAH1	8.79227	9.55449	8.84561	9.53156	0.00310957	0.0164669	0.00409459	0.0103044	0.0533336	0.762217	0.685956	-0.0229278	16.6962	308.608	280.056	-11.8557
CAGL0K09823g	YNL138W-A	YSF3	9.49991	10.2617	9.27012	10.1092	0.030098	0.0296887	0.0171142	0.026285	-0.229797	0.761831	0.839036	-0.152592	-106.61	503.668	487.057	-123.221
CAGL0K08030g	YPR091C	YPR091C	10.9626	11.7243	10.892	11.7027	0.0124962	0.00606882	0.0057585	0.0127467	-0.0706435	0.761659	0.810773	-0.0215295	-95.3632	1387.82	1433.06	-50.1162
CAGL0F04785g	YIL135C	VHS2	10.0714	10.832	10.2959	10.8537	0.0204048	0.026904	0.0316128	0.0137793	0.224508	0.760589	0.557786	0.0217052	181.171	746.92	593.382	27.6325
CAGL0I10274g			8.67805	9.43853		8.86518	0.0365546	0.0485889		0.0741604		0.760486		-0.573349		284.283		-227.553
CAGL0D00726g	YDL069C	CBS1	9.23953	9.99995	9.83889	12.1176	0.0641666	0.0179155	0.0608592	0.0456055	0.599358	0.760426	2.2787	2.11763	311.328	419.497	3528.03	3419.86
CAGL0K04389g	YGR056W	RSC1	11.2215	11.9815	11.3379	11.7696	0.0276207	0.0251803	0.0395912	0.00690045	0.116378	0.759976	0.431766	-0.211832	200.604	1655.89	903.073	-552.215
CAGL0K03971g	YGR028W	MSP1	11.0898	11.8488	11.1691	11.8188	0.00606284	0.0064885	0.00375037	0.0101397	0.0792742	0.758917	0.649711	-0.0299319	123.117	1508.75	1309.9	-75.7341
CAGL0G04697g	YDR495C	VPS3	10.0821	10.841	10.2617	10.969	0.0293073	0.0350707	0.0303288	0.0259438	0.179542	0.758859	0.707374	0.128057	143.654	750.283	776.887	170.258
CAGL0K05511g	YOR076C	SKI7	11.2105	11.9687	11.381	11.8531	0.0101458	0.00700763	0.0125199	0.00551483	0.170517	0.758198	0.47205	-0.115631	297.309	1638.37	1032.35	-308.708
CAGL0K11858g	YDR032C	PST2	16.1803	16.9376	15.8851	16.8929	0.00883903	0.00653689	0.0171719	0.026807	-0.295249	0.757349	1.00784	-0.0447564	-13743.2	51267.8	61176.5	-3834.43
CAGL0H03157g	YGL087C	MMS2	12.7668	13.5231	12.5301	13.282	0.0188407	0.0231477	0.0331344	0.0230545	-0.236665	0.756367	0.7519	-0.241132	-1054.4	4803.38	4045.76	-1812.02
CAGL0J09570g			10.0355	10.7905	9.87946	10.7046	0.0292328	0.0199874	0.00784458	0.00245543	-0.15601	0.755021	0.825101	-0.0859296	-107.568	721.685	726.839	-102.414
CAGL0A04345g	YBL058W	SHP1	12.248	13.0026	12.1708	12.8868	0.01605	0.0064536	0.0104539	0.00290711	-0.0771376	0.754668	0.71592	-0.115886	-253.245	3342.86	2962.65	-633.454
CAGL0A01980g	YOL023W	IFM1	9.84322	10.5977	10.5201	11.2869	0.0193681	0.030413	0.0103788	0.0396201	0.676852	0.754476	0.766789	0.689165	549.89	631.063	1030.08	948.908
CAGL0A04653g	YBL080C	PET112	10.151	10.9051	10.7684	12.0744	0.00992823	0.00912218	0.01962	0.00683916	0.617442	0.754107	1.30603	1.16936	607.312	780.626	2568.62	2395.31
CAGL0A01243g			8.26071	9.01376	8.30915	9.19043	0.00989631	0.0187709	0.00766088	0.0179572	0.0484367	0.753045	0.881276	0.176668	10.4721	210.2	267.066	67.3376
CAGL0C00363g	YJL174W	KRE9	9.72197	10.4736	9.56186	10.2756	0.0135377	0.0188832	0.00274689	0.00885656	-0.160108	0.751648	0.713725	-0.19803	-88.7087	577.404	483.738	-182.375
CAGL0L11022g	YOR279C	RFM1	9.79568	10.5466	9.90574	10.8337	0.00715119	0.00867013	0.0114925	0.022146	0.110057	0.750931	0.928007	0.287133	70.4542	606.928	865.849	329.375
CAGL0I09416g	YBR270C	BIT2	10.4249	11.1756	10.6196	11.4254	0.00624817	0.0112256	0.000580725	0.0196313	0.194712	0.750734	0.805749	0.249726	198.638	938.441	1176.94	437.141
CAGL0H01287g	YDR293C	SSD1	12.2961	13.0464	12.6955	12.9092	0.0201034	0.0168863	0.014969	0.0225444	0.399444	0.750296	0.213692	-0.13716	1604.26	3430.51	1059.02	-767.222
CAGL0D03894g	YHR033W	YHR033W	11.7872	12.5373	12.1111	12.7289	0.00952073	0.0330366	0.0065112	0.0205375	0.323965	0.750189	0.617828	0.191604	889.785	2410.35	2364.88	844.315
CAGL0K01947g	YER137C	YER137C	9.10842	9.8582	8.95428	9.63183	0.03074	0.0551487	0.00466103	0.030179	-0.154137	0.749785	0.677552	-0.22637	-55.9303	376.183	297.331	-134.782
CAGL0H06941g	YML097C	VPS9	8.54084	9.29047	8.43492	9.3001	0.0106103	0.00564819	0.00836009	0.0224857	-0.105926	0.749626	0.865177	0.009626	-26.3652	253.761	284.318	4.19209
CAGL0M00132g			8.50608	9.25526	9.01145	9.2581	0.0273141	0.0104491	0.00993007	0.0207788	0.505371	0.74918	0.246646	0.00283652	152.513	247.531	96.2211	1.20268
CAGL0H01749g			9.21206	9.95941	9.12566	9.99822	0.0211807	0.0170629	0.0176191	0.0335187	-0.0864034	0.747348	0.872566	0.0388152	-34.4764	402.519	464.145	27.1495
CAGL0M04983g	YOR298C-A	MBF1	13.7768	14.5238	13.4335	14.1561	0.008152	0.0135706	0.0251472	0.0169365	-0.34332	0.746979	0.722694	-0.367606	-2972.32	9519.8	7193.82	-5298.3
CAGL0L06182g	YGL190C	CDC55	10.7879	11.5346	10.7321	11.7847	0.0165789	0.0110039	0.0219977	0.0119506	-0.0558642	0.746663	1.05266	0.250131	-67.1535	1198.57	1827.34	561.624
CAGL0M06171g	YBR173C	UMP1	14.8919	15.638	14.6998	15.3328	0.014175	0.00701373	0.022432	0.00952393	-0.192148	0.746115	0.633077	-0.305186	-3791.14	20590.7	14659.4	-9722.48
CAGL0D02464g	YNL325C	FIG4	9.50261	10.2477	9.50586	10.6162	0.00903326	0.013973	0.00232842	0.011374	0.00324619	0.745134	1.11032	0.368431	1.63402	490.457	842.571	353.748
CAGL0M05687g	YGL067W	NPY1	13.4707	14.2151	12.831	13.8902	0.0171348	0.0153914	0.0413448	0.036126	-0.639691	0.744396	1.05912	-0.324972	-4065.94	7666.12	7896.24	-3835.82
CAGL0I09108g			9.8122	10.5564	9.74119	10.7137	0.025831	0.0183225	0.00184438	0.0182966	-0.0710047	0.744245	0.972468	0.157219	-43.1753	606.921	823.482	173.386
CAGL0A03630g	YGR047C	TFC4	10.8229	11.5669	10.988	11.5692	0.0184898	0.0109321	0.0141206	0.0178773	0.165133	0.744046	0.581229	0.00231568	219.666	1222.45	1007.65	4.87354
CAGL0F08657g	YGR004W	PEX31	11.3327	12.0768	11.372	12.3633	0.0160716	0.0258511	0.0164703	0.00363422	0.0392409	0.744034	0.991361	0.286568	71.1173	1740.6	2618.71	949.222
CAGL0J06204g	YNL168C	FMP41	11.9533	12.6961	12.3716	12.6019	0.0190739	0.0155993	0.0324921	0.0167093	0.418234	0.742806	0.230328	-0.0942444	1333.6	2670.56	917.302	-419.654
CAGL0E01793g			11.8697	12.6121	11.3546	11.9698	0.038783	0.0137265	0.00705814	0.0141677	-0.515094	0.742432	0.615223	-0.642303	-1123.64	2518.56	1392.6	-2249.6
CAGL0L01067g	YDL173W	PAR32	9.00535	9.74676	8.76786	9.56765	0.0278539	0.0115047	0.0334045	0.0237509	-0.237497	0.74141	0.79979	-0.179117	-78.0024	345.245	322.936	-100.311
CAGL0K06413g	YDR463W	STP1	11.537	12.2782	11.379	12.0538	0.00786777	0.0142027	0.00230881	0.0196533	-0.157933	0.741189	0.674773	-0.224348	-308.12	1995.52	1588.3	-715.344
CAGL0H07007g	YML092C	PRE8	15.1675	15.9079	15.1	15.9585	0.00245659	0.00819768	0.0147819	0.00566973	-0.0675252	0.740374	0.858502	0.0506025	-1682.82	24679.7	28557.3	2194.73
CAGL0M10483g	YDL001W	RMD1	11.3336	12.0736	11.3108	12.0491	0.0153948	0.0230167	0.0136798	0.0125177	-0.0227186	0.740081	0.73825	-0.024549	-40.3213	1729.79	1697.38	-72.7277
CAGL0D02552g	YNL328C	MDJ2	8.79219	9.5322	8.57944	9.48717	0.00995685	0.00563525	0.00454762	0.0196153	-0.212756	0.740005	0.907729	-0.0450324	-60.7843	297.102	335.132	-22.7545
CAGL0A02904g	YDR371W	CTS2	9.18429	9.92414	9.31207	9.94516	0.0171291	0.00897324	0.0144451	0.00294114	0.127787	0.739855	0.633091	0.0210227	53.8806	389.786	350.166	14.2609
CAGL0F01991g	YLR050C	YLR050C	9.61309	10.3529	9.19176	9.71285	0.0396153	0.069285	0.0163185	0.0394533	-0.421324	0.73979	0.521087	-0.640027	-198.333	524.636	254.402	-468.567
CAGL0M09207g	YJR086W	STE18	8.64241	9.38179	8.93147	10.2844	0.0515455	0.0554739	0.0413048	0.0138831	0.28906	0.739382	1.35295	0.902627	88.6486	267.515	758.9	580.033
CAGL0L06864g			8.05524	8.79457	8.08784	9.53675	0.0012851	0.0254128	0.00146097	0.0115683	0.0326001	0.739331	1.44891	0.74218	6.07897	178.056	470.689	298.712
CAGL0L07084g	YDL089W	NUR1	9.47115	10.2095	9.44645	10.3355	0.00739239	0.0290673	0.0108194	0.0154212	-0.0246963	0.738339	0.889074	0.126039	-12.0461	474.287	594.427	108.094
CAGL0D06226g			9.55703	10.295	9.4825	10.3054	0.0289113	0.010844	0.0444344	0.0113317	-0.0745251	0.737973	0.822867	0.0103685	-37.9237	503.058	550.044	9.0616
CAGL0I01672g	YJR036C	HUL4	10.2804	11.0173	10.6284	11.422	0.0115697	0.0269281	0.0124677	0.0152964	0.348044	0.736904	0.793611	0.404751	339.314	829.022	1160.97	671.26
CAGL0M13321g	YHR181W	SVP26	12.0169	12.7526	11.8567	12.6104	0.0225351	0.0243684	0.020978	0.01756	-0.160205	0.735745	0.753769	-0.142181	-435.563	2756.95	2544.83	-647.686
CAGL0I07315g	YOR131C	YOR131C	10.7721	11.5068	10.9825	11.6023	0.00887531	0.0153885	0.00255544	0.0142799	0.210432	0.73471	0.619829	0.0955503	274.607	1161.25	1085.9	199.253
CAGL0C00407g	YLR094C	GIS3	10.8938	11.6281	10.6745	11.7431	0.00846499	0.0182882	0.0174957	0.0137197	-0.219326	0.734248	1.06858	0.115009	-268.347	1262.51	1793.52	262.657
CAGL0B01617g	YDR138W	HPR1	9.69412	10.4274	9.61637	10.3491	0.0144617	0.00749691	0.0223145	0.00823399	-0.0777507	0.73332	0.732754	-0.0783167	-43.461	548.757	519.454	-72.764
CAGL0K09526g	YDR394W	RPT3	13.7968	14.5287	13.7094	14.3095	0.00465772	0.00873715	0.000866785	0.015029	-0.0874168	0.731934	0.600148	-0.219203	-836.712	9405.02	6909.94	-3331.79
CAGL0F08283g	YGR252W	GCN5	10.6878	11.4194	10.7918	11.6421	0.0190097	0.0188655	0.0202084	0.0116862	0.10396	0.731569	0.850292	0.222683	123.252	1089.42	1423.31	457.136
CAGL0E01661g			9.9583	10.6899	10.2914	10.7943	0.030647	0.00935684	0.0267798	0.0267268	0.33311	0.731551	0.502919	0.104478	258.382	657.007	522.686	124.061
CAGL0H02343g	YMR263W	SAP30	9.76045	10.4916	9.77033	10.7726	0.00476333	0.00210968	0.0115373	0.0136637	0.00988244	0.731111	1.0023	0.281069	5.96165	572.371	876.082	309.673
CAGL0G03971g	YLL029W	FRA1	11.7077	12.4384	11.704	12.521	0.01322	0.00318068	0.0311492	0.0194337	-0.00367936	0.730688	0.817022	0.0826545	-8.51939	2205.63	2541.43	327.277
CAGL0M01276g	YDR332W	IRC3	9.68471	10.414	9.71167	10.042	0.0303355	0.00647928	0.0582748	0.0166149	0.0269579	0.72931	0.330353	-0.371999	15.5226	541.394	215.765	-310.107
CAGL0L12628g	YPL041C	YPL041C	10.6349	11.3637	10.3058	11.0735	0.0266667	0.0291025	0.0267584	0.0315054	-0.329104	0.728849	0.767786	-0.290166	-324.321	1045.16	889.37	-480.115
CAGL0L02937g	YOR202W	HIS3	10.2862	11.0149	9.93953	11.3742	0.0605059	0.0210903	0.0867073	0.047704	-0.346664	0.728697	1.43468	0.35932	-266.718	820.562	1672.51	585.227
CAGL0L12606g	YPL040C	ISM1	10.4572	11.1841	10.8448	12.2896	0.00657917	0.0200699	0.00397654	0.00840775	0.387585	0.726885	1.44485	1.10555	433.268	920.88	3167.51	2679.89
CAGL0C05291g	YOL066C	RIB2	10.8104	11.5372	10.7051	11.2294	0.0124093	0.0032181	0.00953596	0.00800272	-0.105331	0.726809	0.524325	-0.307816	-126.442	1176.23	731.629	-571.041
CAGL0I06050g	YJL153C	INO1	9.10836	9.83383	9.77489	9.82343	0.0157036	0.0242941	0.0425448	0.0377091	0.666529	0.725467	0.0485343	-0.0104034	324.126	360.656	29.9734	-6.55712
CAGL0J07326g	YNL224C	SQS1	11.2236	11.9488	11.041	11.7003	0.0215547	0.0104336	0.0110167	0.019966	-0.18267	0.725151	0.659307	-0.248515	-284.406	1561.76	1220.63	-625.536
CAGL0D03828g	YHR058C	MED6	11.8528	12.5779	12.1347	12.4912	0.0503814	0.0134363	0.00110797	0.00636985	0.281935	0.725123	0.356493	-0.0866958	798.249	2415.35	1260.51	-356.584
CAGL0I00330g	YGL126W	SCS3	9.50746	10.2323	9.37784	10.401	0.0123653	0.0201249	0.0178482	0.0296649	-0.129622	0.72485	1.02313	0.168661	-62.5417	475.076	686.796	149.178
CAGL0K10648g	YFR016C	YFR016C	12.4406	13.1653	12.4665	13.0224	0.0127984	0.0114488	0.00909389	0.0295151	0.0259303	0.724664	0.555843	-0.14289	100.817	3627.29	2660.24	-866.233
CAGL0B04323g	YBR026C	ETR1	10.9856	11.7097	11.2753	12.1468	0.0178339	0.0310504	0.020986	0.00613297	0.289627	0.724028	0.871501	0.4371	450.809	1321.64	2056.09	1185.27
CAGL0F02343g	YFR007W	YFH7	10.6857	11.4097	10.6249	11.1935	0.00257989	0.00862223	0.00655097	0.0241684	-0.060866	0.723956	0.56862	-0.216202	-68.0446	1073.43	762.853	-378.62
CAGL0I00660g	YLR289W	GUF1	9.51363	10.2359	10.1371	11.5561	0.000521988	0.0166718	0.0129146	0.0147939	0.623482	0.722269	1.41904	1.32025	395.143	474.953	1885.16	1805.35
CAGL0E00561g	YCR084C	TUP1	11.2037	11.9259	11.2973	11.864	0.0329937	0.0172083	0.0345879	0.0213828	0.093646	0.722216	0.566657	-0.0619128	158.175	1532.4	1210.78	-163.448
CAGL0D05632g	YLL009C	COX17	11.2167	11.9381	12.305	13.2398	0.0780204	0.0364233	0.0706641	0.0103165	1.08832	0.721415	0.934768	1.30167	2680.41	1544.1	4612.92	5749.24
CAGL0K05401g	YPR037C	ERV2	12.466	13.1872	12.5164	13.3598	0.0136074	0.0129158	0.0170198	0.0144768	0.050412	0.721153	0.843327	0.172586	201.194	3669.07	4653.1	1185.23
CAGL0F04565g	YBL045C	COR1	12.5828	13.3038	13.8905	14.8544	0.0367345	0.00969545	0.0248729	0.00501759	1.30767	0.720998	0.963899	1.55058	9051.5	3977.36	14435.8	19509.9
CAGL0M09581g	YBL099W	ATP1	13.08	13.8004	14.4035	14.9037	0.00431873	0.00944533	0.0104309	0.0118589	1.32353	0.720414	0.50021	1.10333	13012.4	5607.95	8980.99	16385.4
CAGL0G09339g	YGR194C	XKS1	10.3194	11.0393	10.4977	11.4285	0.0200888	0.0109687	0.0211802	0.0243267	0.178218	0.719826	0.930857	0.389249	168.012	826.715	1310.49	651.792
CAGL0F05071g	YLR284C	ECI1	8.05871	8.77721	8.46744	10.8211	0.00526202	0.0261126	0.0273207	0.00604036	0.40873	0.718497	2.35363	2.04386	87.3266	172.102	1455.15	1370.38
CAGL0H05203g	YPL066W	YPL066W	9.26528	9.98307	9.4507	10.5698	0.0113464	0.0212903	0.00932047	0.0248468	0.185419	0.717784	1.11912	0.586756	84.3945	396.693	820.211	507.913
CAGL0B04983g	YLR170C	APS1	11.2934	12.0108	11.2695	12.1161	0.00724558	0.00456902	0.0181819	0.013769	-0.0238939	0.717461	0.846626	0.105271	-41.225	1617.03	1970.64	312.386
CAGL0G04741g	YNL104C	LEU4	10.5916	11.3087	10.8224	11.4638	0.0371998	0.030619	0.0106475	0.0206217	0.230827	0.717086	0.641386	0.155128	267.738	993.531	1013.75	287.958
CAGL0L12936g	YHR117W	TOM71	13.298	14.0149	13.5388	14.1873	0.00136787	0.00579791	0.003062	0.0016693	0.240758	0.716894	0.648466	0.172329	1829.18	6482.63	6753.83	2100.37
CAGL0I07007g	YGL219C	MDM34	10.8323	11.5491	10.9983	12.0173	0.00415972	0.0140836	0.00296299	0.00301389	0.165924	0.716752	1.019	0.468173	222.231	1173.25	2099.77	1148.75
CAGL0J06182g	YNL167C	SKO1	11.4542	12.1709	11.27	11.8825	0.00633747	0.0228567	0.0122033	0.0173364	-0.184184	0.71672	0.612532	-0.288372	-336.285	1805.37	1306.23	-835.428
CAGL0E01551g	YOL135C	MED7	11.9504	12.667	12.0348	12.7492	0.0107279	0.00865522	0.000833895	0.00513272	0.0844576	0.716594	0.714399	0.082263	238.594	2545.85	2688.85	381.599
CAGL0J11968g			8.30616	9.02252	8.75222	9.00378	0.0318891	0.010248	0.0057027	0.0244014	0.446063	0.716364	0.25156	-0.0187414	114.681	203.534	82.1412	-6.71209
CAGL0K05137g	YPR026W	ATH1	10.0137	10.729	10.2837	11.4061	0.0125833	0.00938675	0.0094885	0.0202678	0.269966	0.715337	1.12243	0.677062	212.727	663.537	1467.29	1016.48
CAGL0L03982g	YNL117W	MLS1	8.92405	9.63933	9.54795	10.9213	0.00707058	0.0281604	0.0140799	0.0225759	0.623897	0.715278	1.37335	1.28197	262.803	311.749	1190.72	1141.77
CAGL0K04829g	YNL213C	RRG9	9.38175	10.0958	9.42232	10.7371	0.0164486	0.0131246	0.0314836	0.0326469	0.0405633	0.714025	1.31479	0.641329	19.0225	427.193	1020.72	612.546
CAGL0F04345g	YBR086C	IST2	12.2897	13.0035	12.4148	13.1359	0.0268507	0.00659175	0.0225994	0.0145078	0.1251	0.713768	0.721012	0.132344	453.557	3204.93	3540.33	788.953
CAGL0A03784g	YOR297C	TIM18	9.68204	10.3958	9.77063	10.744	0.0391118	0.0437171	0.0568102	0.0590372	0.0885838	0.713729	0.973349	0.348203	52.0196	525.765	841.503	367.758
CAGL0F04279g	YBL033C	RIB1	11.9688	12.6824	11.7449	12.9802	0.00318488	0.0179225	0.0306049	0.0176534	-0.223878	0.713606	1.23532	0.297835	-576.142	2564.86	4648.2	1507.2
CAGL0E03542g	YLR313C	SPH1	10.0813	10.7947	10.2937	10.6263	0.0261461	0.0427044	0.0313574	0.0304084	0.212378	0.713416	0.332631	-0.168407	171.818	693.007	325.477	-195.712
CAGL0M06149g	YBR172C	SMY2	11.5672	12.2806	10.8445	12.1977	0.0181993	0.0322459	0.040361	0.0416961	-0.722715	0.713414	1.35326	-0.0828677	-1195.66	1941	2858.94	-277.729
CAGL0E03476g	YLR310C	CDC25	11.6182	12.3315	11.4864	11.9918	0.0244562	0.0219558	0.0057152	0.0155933	-0.13178	0.713261	0.505363	-0.339679	-274.427	2010.39	1203.59	-1081.23
CAGL0H07799g	YGL240W	DOC1	11.0488	11.762	10.8499	11.6886	0.00480573	0.0140346	0.00442505	0.0109655	-0.198903	0.713231	0.838724	-0.0734097	-272.832	1354.7	1455.23	-172.307
CAGL0K08184g	YKR066C	CCP1	12.6592	13.3718	12.9421	13.4631	0.0757203	0.0491214	0.0783358	0.0357361	0.282914	0.71256	0.52101	0.0913643	1401.4	4131.5	3423.1	692.999
CAGL0J01287g	YMR092C	AIP1	13.0119	13.7244	12.9771	13.705	0.0072767	0.0116169	0.0143587	0.00507923	-0.0348052	0.712519	0.727877	-0.0194477	-196.888	5275.33	5290.98	-181.233
CAGL0G04191g	YGR179C	OKP1	9.99105	10.7024	9.75109	10.3261	0.0156903	0.0158279	0.022497	0.0500684	-0.239958	0.711312	0.574969	-0.376301	-155.937	648.551	421.942	-382.546
CAGL0L01309g	YEL037C	RAD23	14.2205	14.9297	13.9551	14.7163	0.0119699	0.0121998	0.00357129	0.0104494	-0.265392	0.709238	0.761198	-0.213433	-3207.57	12120.8	11036.4	-4291.97
CAGL0H08063g	YNL202W	SPS19	9.90869	10.6178	9.54912	10.9621	0.00426388	0.0129392	0.0409555	0.0277793	-0.359568	0.709127	1.41295	0.344259	-212.042	610.182	1245.71	423.485
CAGL0D05478g	YGR186W	TFG1	12.7911	13.5	12.8467	13.4337	0.018218	0.0176009	0.0242996	0.00730402	0.0555586	0.708891	0.586979	-0.0663534	278.278	4497.56	3698.51	-520.775
CAGL0K11594g	YKL119C	VPH2	10.8011	11.5099	10.707	11.4587	0.0101644	0.0179658	0.0150844	0.0262543	-0.0941596	0.708732	0.751765	-0.051126	-112.735	1131.89	1143.09	-101.533
CAGL0B01793g	YDR115W	YDR115W	10.9916	11.6999	11.675	12.3936	0.0452058	0.0286381	0.0417463	0.0126491	0.683373	0.708322	0.718624	0.693675	1233.68	1290.72	2111.04	2054
CAGL0G06358g	YAL030W	SNC1	13.6867	14.3946	13.9913	14.4904	0.00457556	0.00247348	0.0170822	0.0109471	0.30467	0.707901	0.499071	0.0958404	3100.4	8352.07	6731.04	1479.37
CAGL0G07623g	YBR286W	APE3	12.3497	13.0571	12.7754	13.6385	0.00768088	0.00896536	0.0197423	0.0159171	0.425691	0.707392	0.863106	0.581405	1791.41	3303.15	5741.58	4229.83
CAGL0G08404g	YLR239C	LIP2	10.5391	11.2463	11.1735	12.207	0.0295187	0.0209931	0.0441081	0.00353537	0.634361	0.70721	1.03348	0.960627	821.737	941.361	2418.16	2298.54
CAGL0K02893g	YHR001W-A	QCR10	13.391	14.0971	14.4911	15.2637	0.0643461	0.0314533	0.0378341	0.0136534	1.1001	0.70613	0.772588	1.16656	12285.9	6782.88	16311.5	21814.5
CAGL0I10340g			8.79437	9.50048	8.84362	8.95387	0.0529666	0.0518336	0.0756498	0.107355	0.0492504	0.70611	0.110252	-0.546608	15.4183	280.331	36.4842	-228.429
CAGL0B02167g	YGR220C	MRPL9	12.0471	12.753	12.5547	13.5002	0.029726	0.0124692	0.0335407	0.00522135	0.507642	0.705965	0.945464	0.747141	1784.68	2671.3	5570.17	4683.55
CAGL0H08932g	YGL137W	SEC27	12.7793	13.4851	12.8082	13.2543	0.0116919	0.00637088	0.0103997	0.00740167	0.0289087	0.705765	0.44605	-0.230806	142.289	4436.03	2598.58	-1695.16
CAGL0L05126g	YKL080W	VMA5	12.5379	13.2436	12.4879	13.0045	0.0119091	0.00485967	0.00454173	0.00972562	-0.0499646	0.705725	0.516564	-0.239126	-202.43	3752.25	2473.22	-1481.45
CAGL0E04400g	YHR011W	DIA4	10.779	11.4836	11.1141	12.2429	0.0194919	0.00200406	0.0249283	0.0056275	0.335139	0.704583	1.12878	0.75934	459.485	1106.41	2630.54	1983.61
CAGL0J03102g	YER068W	MOT2	12.734	13.4383	12.5968	13.4044	0.00765197	0.0149522	0.0123135	0.021682	-0.137186	0.704322	0.807612	-0.0338968	-617.968	4287.74	4647.94	-257.769
CAGL0L07436g	YDL106C	PHO2	10.349	11.0533	10.2203	10.9208	0.0223367	0.0185932	0.0171035	0.00776075	-0.128768	0.704251	0.700557	-0.132462	-111.368	820.774	745.72	-186.423
CAGL0I00462g	YLR301W	HRI1	13.0241	13.7279	12.9459	13.0632	0.0193912	0.0294826	0.00462611	0.0132764	-0.078272	0.703785	0.117297	-0.66476	-439.904	5237.78	668.31	-5009.37
CAGL0F03663g	YPL173W	MRPL40	12.3597	13.0631	13.1578	14.0002	0.0258487	0.00816017	0.0321043	0.00296373	0.798087	0.703437	0.842492	0.937141	3882.89	3302.59	7248.23	7828.54
CAGL0K00913g	YGR204W	ADE3	11.8514	12.5542	12.1515	12.5732	0.0036805	0.00763478	0.00587871	0.0151373	0.300139	0.702765	0.421689	0.0190627	854.544	2319.14	1544.59	79.9952
CAGL0K06347g	YDR459C	PFA5	8.2162	8.91889	8.06382	9.06805	0.0198822	0.0346454	0.00270631	0.0664154	-0.152377	0.702687	1.00423	0.149162	-29.808	186.621	269.149	52.7206
CAGL0J10846g	YHR071W	PCL5	11.9031	12.6049	11.3743	12.5219	0.00795402	0.0474213	0.0198762	0.0133054	-0.528816	0.701737	1.14762	-0.0829351	-1175.33	2399.32	3226.65	-348
CAGL0M09713g	YMR152W	YIM1	12.1291	12.8305	12.3191	12.5885	0.012218	0.0182264	0.00103268	0.00635591	0.189955	0.701367	0.269382	-0.242029	630.403	2804.41	1049.04	-1124.97
CAGL0I05324g	YIL027C	KRE27	10.3815	11.0826	10.1775	10.8166	0.00989184	0.0247743	0.00269834	0.00835063	-0.203991	0.701171	0.639138	-0.266024	-175.884	834.803	645.491	-365.196
CAGL0L08316g	YIL139C	REV7	10.0296	10.7307	9.84833	10.5413	0.0154549	0.00800459	0.0103087	0.0062444	-0.181242	0.701169	0.692994	-0.189418	-123.393	654.111	568.42	-209.084
CAGL0D01650g	YPR056W	TFB4	10.4872	11.1874	10.287	10.8349	0.00510598	0.011576	0.00496476	0.0129287	-0.200188	0.700195	0.547847	-0.352536	-185.973	896.719	577.107	-505.585
CAGL0M00418g	YJR135W-A	TIM8	12.4965	13.1965	12.7938	13.6256	0.0428738	0.0286431	0.022896	0.0113862	0.297283	0.699982	0.831769	0.42907	1322.32	3608.67	5537.8	3251.44
CAGL0I00638g	YLR290C	YLR290C	10.4133	11.1129	10.5082	11.4404	0.0063308	0.017909	0.00577001	0.0286834	0.0948631	0.699644	0.932291	0.327511	92.6814	851.079	1322.82	564.424
CAGL0I02904g	YNL108C	YNL108C	10.4163	11.1157	10.4722	11.1268	0.00895739	0.00308372	0.00396977	0.00996041	0.0558242	0.699415	0.654653	0.0110614	53.9145	852.522	815.687	17.0795
CAGL0H05489g	YPL078C	ATP4	10.6092	11.3086	11.6352	12.7856	0.0067214	0.0140942	0.00429216	0.00907586	1.02599	0.699352	1.15039	1.47703	1618.85	974.377	3879.89	4524.36
CAGL0J09130g	YDL189W	RBS1	11.7191	12.4181	11.8148	12.7166	0.0299256	0.0207393	0.040094	0.0380836	0.0956776	0.698987	0.901823	0.298514	231.161	2101.55	3128.47	1258.08
CAGL0L05434g	YJL116C	NCA3	10.264	10.9629	10.4504	11.3435	0.0246573	0.01846	0.0195886	0.0132426	0.186389	0.698963	0.893099	0.380524	169.577	766.459	1199.32	602.442
CAGL0L12298g	YDR113C	PDS1	11.0519	11.7489	10.8781	11.9544	0.00789962	0.010524	0.014712	0.0225569	-0.173761	0.697032	1.07626	0.205468	-240.904	1318.76	2086.46	526.801
CAGL0L04884g	YGR120C	COG2	11.2308	11.9271	11.0828	11.888	0.00914998	0.0156122	0.0110383	0.0236883	-0.147957	0.696348	0.80519	-0.0391147	-234.249	1490.96	1621.04	-104.162
CAGL0C03047g	YGL207W	SPT16	11.9835	12.6795	11.7408	11.9743	0.0180545	0.00548202	0.00412104	0.0164606	-0.242608	0.696092	0.233402	-0.705298	-626.766	2511.01	601.01	-2536.77
CAGL0H01859g	YJR058C	APS2	11.6827	12.3784	11.45	11.9457	0.0323567	0.0248965	0.0277159	0.017098	-0.232682	0.695692	0.495647	-0.432727	-489.646	2037.04	1146.92	-1379.76
CAGL0D02420g	YLR119W	SRN2	8.83684	9.53245	9.12901	10.0412	0.00660096	0.00764748	0.0120601	0.0141533	0.292164	0.695605	0.912192	0.508751	102.642	283.296	493.771	313.117
CAGL0E03894g			10.4078	11.1026	8.67715		0.0116105	0.0210456	0.0236899		-1.7306	0.694803			-949.117	840.426
CAGL0F07689g	YMR165C	PAH1	10.5982	11.293	10.5725	11.1397	0.00774336	0.00576481	0.0071793	0.00882423	-0.0256417	0.694793	0.567197	-0.153237	-27.308	959.001	733.463	-252.846
CAGL0M12595g	YIL062C	ARC15	14.1788	14.8735	14.1612	14.6481	0.0189929	0.0134093	0.020045	0.012224	-0.0175481	0.694713	0.486853	-0.225408	-224.21	11471.5	7353.88	-4341.86
CAGL0F06743g	YIR023W	DAL81	10.3834	11.078	10.5289	11.3383	0.0120876	0.0120589	0.0160898	0.00694895	0.145561	0.694613	0.809359	0.260307	141.796	826.049	1111.7	427.446
CAGL0L09691g	YKL015W	PUT3	10.0251	10.7194	10.257	11.7014	0.00658421	0.0234505	0.0123209	0.00634039	0.231967	0.694331	1.44437	0.982006	181.75	644.057	2106.5	1644.2
CAGL0J05940g	YNL154C	YCK2	12.5098	13.2037	12.6326	13.5936	0.0123781	0.0169962	0.00801605	0.0151292	0.122864	0.693899	0.960957	0.389921	518.433	3602.14	6011.34	2927.63
CAGL0H03223g	YGL084C	GUP1	10.2344	10.9271	10.3575	10.9539	0.0173494	0.0146592	0.0363406	0.0381287	0.123148	0.692754	0.596407	0.0268006	107.343	742.497	671.663	36.5095
CAGL0F02717g	YDR406W	PDR15	9.81772	10.5103	9.39889	12.1835	0.0498416	0.0419204	0.0394131	0.0365276	-0.418828	0.692625	2.78464	1.67318	-227.391	556.116	3976.59	3193.08
CAGL0E00407g	YCR095C	OCA4	9.45861	10.1496	9.35406	10.1272	0.00619299	0.0198628	0.00436479	0.00871355	-0.10455	0.690995	0.773143	-0.0224012	-49.1852	432.289	463.974	-17.5011
CAGL0I05742g	YNR010W	CSE2	11.3854	12.0763	11.3866	12.3172	0.0181462	0.0075607	0.0104503	0.0230115	0.00122562	0.690944	0.930565	0.240847	2.27356	1643.41	2425.75	784.614
CAGL0K05797g	YDR512C	EMI1	8.43191	9.12085	8.45127	9.44141	0.0152188	0.0271385	0.0185223	0.0596376	0.01936	0.688941	0.990139	0.320559	4.66557	211.388	345.246	138.524
CAGL0A00891g	YLR319C	BUD6	11.8359	12.5245	11.7774	12.1842	0.0113593	0.0186878	0.0195503	0.00831001	-0.0585409	0.688552	0.406775	-0.340318	-145.371	2236.09	1143.39	-1238.07
CAGL0M09229g	YJR085C	YJR085C	12.8678	13.5554	13.659	14.5165	0.0538011	0.0165838	0.0374341	0.0173644	0.791194	0.687619	0.857509	0.961084	5460.25	4564.17	10501.9	11398
CAGL0B03421g	YLR256W	HAP1	11.1569	11.8444	11.1387	11.6203	0.0559286	0.00672318	0.0711467	0.0223212	-0.0181164	0.6875	0.481569	-0.224048	-28.4918	1393.88	893.459	-528.914
CAGL0F03905g	YMR216C	SKY1	11.7825	12.47	11.8908	12.5252	0.00980756	0.00311346	0.00230834	0.00265281	0.108295	0.687489	0.634364	0.0551697	274.612	2150.58	2097.13	221.156
CAGL0H05269g	YPL069C	BTS1	10.6115	11.2986	10.29	10.7611	0.0147562	0.0152888	0.00770578	0.00633395	-0.321498	0.68708	0.471127	-0.537452	-312.534	954.4	483.513	-783.421
CAGL0I06853g	YER140W	YER140W	11.118	11.8042	10.9329	11.6397	0.00440914	0.0209101	0.00780232	0.0131839	-0.185171	0.686117	0.706864	-0.164423	-267.725	1353.45	1235.98	-385.196
CAGL0I01320g	YJR051W	OSM1	12.4626	13.1487	12.4632	13.3565	0.00562738	0.0134641	0.00981356	0.0102924	0.000588436	0.68602	0.893252	0.20782	2.30274	3436.64	4841.4	1407.06
CAGL0D02442g	YNL323W	LEM3	11.9704	12.6559	11.7828	12.3193	0.00140419	0.0139538	0.0123134	0.00465909	-0.18763	0.685493	0.536558	-0.336565	-489.374	2440.79	1587.33	-1342.83
CAGL0F07293g	YGL114W	YGL114W	11.1767	11.8622	10.9185	11.8533	0.0122634	0.0248741	0.0192769	0.00904445	-0.258209	0.685437	0.934786	-0.0088598	-379.352	1407.9	1764.46	-22.7921
CAGL0I04202g	YGL164C	YRB30	8.36603	9.05066	8.45126	9.22464	0.0155314	0.0115275	0.00616774	0.0355814	0.0852332	0.684631	0.773382	0.173984	20.0795	200.365	248.254	67.9682
CAGL0I04994g	YER091C	MET6	11.0118	11.6963	11.1986	12.0965	0.0242428	0.0146216	0.00991958	0.00316874	0.186766	0.684481	0.897863	0.400147	285.382	1253.62	2028.97	1060.73
CAGL0I03806g	YDL141W	BPL1	11.0392	11.7236	11.1234	10.8654	0.0147806	0.0172449	0.0263004	0.022408	0.0842713	0.684406	-0.25799	-0.858125	126.581	1277.43	-365.31	-1516.16
CAGL0H03091g	YGL091C	NBP35	11.2815	11.9639	11.3045	12.1725	0.00882495	0.0211756	0.00967809	0.0153038	0.0229691	0.682341	0.868051	0.208679	39.9491	1505.38	2087.12	621.687
CAGL0B02563g	YML128C	MSC1	9.45711	10.1386	9.45318	10.6587	0.00253321	0.0360598	0.0168494	0.0124697	-0.00393036	0.681472	1.20553	0.520122	-1.91224	424.376	915.599	489.311
CAGL0K08162g	YKR067W	GPT2	9.9005	10.5816	9.97795	10.6509	0.0158465	0.00958866	0.0251452	0.0177386	0.0774532	0.681148	0.672902	0.0692065	52.7135	576.718	599.31	75.305
CAGL0K12144g	YBR101C	FES1	12.1627	12.8438	11.7548	12.0688	0.0028978	0.0116693	0.000317022	0.133572	-0.407922	0.681061	0.314008	-0.774975	-1129.23	2766.18	840.279	-3055.14
CAGL0M02387g	YPL147W	PXA1	10.3148	10.9956	10.2738	11.0476	0.0179393	0.0269791	0.0391524	0.0339622	-0.0409918	0.680838	0.773846	0.0520165	-35.6803	768.122	878.763	74.9608
CAGL0I09394g	YBR269C	FMP21	13.1223	13.8027	14.0028	14.5183	0.0178509	0.00478099	0.00733006	0.00107956	0.88046	0.680347	0.515485	0.715598	7498.89	5372.74	7050.23	9176.39
CAGL0I09306g	YBR264C	YPT10	10.014	10.6936	9.90782	10.6088	0.00788005	0.0249643	0.0195001	0.0198491	-0.106141	0.679602	0.700938	-0.0848055	-73.3385	622.129	600.925	-94.5432
CAGL0J03322g	YER080W	AIM9	11.4656	12.1433	11.8771	12.7732	0.0160971	0.0166931	0.0258399	0.00870684	0.41154	0.677727	0.896036	0.629849	933.545	1695.73	3238.51	2476.32
CAGL0I00572g	YLR295C	ATP14	12.3561	13.0323	13.4757	14.3261	0.021668	0.0168585	0.0271868	0.00537863	1.11962	0.67618	0.850346	1.29379	6149.11	3134.6	9146.83	12161.3
CAGL0E01749g			8.07491	8.75044		8.66054	0.00069589	0.0410903		0.0195239		0.675529		-0.0898904		161.026		-26.0149
CAGL0J08074g	YNL264C	PDR17	13.0581	13.7336	12.8673	13.4024	0.00342132	0.0106619	0.00769421	0.0196299	-0.190826	0.67546	0.535098	-0.331187	-1056.69	5092.62	3355.31	-2794.01
CAGL0F03201g	YDR435C	PPM1	9.81025	10.4856	10.0903	11.3153	0.0116633	0.0170007	0.0324294	0.00633675	0.280027	0.675307	1.22505	0.829773	192.325	535.929	1458.19	1114.59
CAGL0K12672g	YFL038C	YPT1	12.3947	13.0697	12.1944	12.5523	0.0175646	0.00967809	0.00514343	0.00586566	-0.200275	0.674983	0.357921	-0.517337	-697.957	3212.47	1319.72	-2590.71
CAGL0K03443g	YMR106C	YKU80	11.1877	11.8615	11.0479	11.9985	0.00452718	0.0182576	0.0180373	0.00459227	-0.139717	0.673846	0.95055	0.136988	-215.295	1388.58	1974.52	370.645
CAGL0G06776g	YCR003W	MRPL32	11.6842	12.354	12.4464	13.2931	0.0253278	0.0215211	0.0349502	0.00535217	0.762178	0.669787	0.846664	0.939056	2290.59	1944.35	4455.86	4802.1
CAGL0M07029g	YCR077C	PAT1	12.688	13.357	12.7459	13.0906	0.0181687	0.00677621	0.020846	0.0161467	0.0579062	0.668961	0.344664	-0.266391	270.248	3892.84	1853.66	-1768.93
CAGL0I10967g	YOR198C	BFR1	14.5154	15.1837	14.5357	15.121	0.0221654	0.00928058	0.0222382	0.0069661	0.0202956	0.668353	0.585349	-0.0627084	331.779	13799.6	11884.8	-1583.08
CAGL0M05929g	YKR065C	PAM17	11.8211	12.4886	12.0607	12.9967	0.0255352	0.0154949	0.0234827	0.00897124	0.239576	0.667525	0.93607	0.508121	653.631	2128.81	3901.59	2426.41
CAGL0L01683g	YKL061W	BLI1	10.8328	11.5002	11.1614	11.471	0.013776	0.037527	0.00961269	0.00716032	0.328589	0.667353	0.309624	-0.0291405	466.531	1072.75	548.3	-57.922
CAGL0M01320g	YDR330W	UBX5	11.3824	12.0484	10.9021	11.5824	0.0217533	0.0274412	0.0150025	0.0208961	-0.480262	0.666049	0.680326	-0.465985	-755.889	1566.28	1152.98	-1169.19
CAGL0K00539g	YPL259C	APM1	12.4289	13.0945	12.4779	13.0071	0.0195771	0.0178726	0.00267276	0.0114196	0.0489711	0.665583	0.52918	-0.0874323	190.386	3232.45	2527.73	-514.331
CAGL0M09614g	YMR157C	AIM36	10.8475	11.5131	11.4644	12.4524	0.0391012	0.03875	0.070895	0.0241617	0.616833	0.665582	0.98809	0.939342	983.035	1080.14	2779.17	2682.06
CAGL0M09361g	YBL105C	PKC1	12.2869	12.952	12.6067	13.1264	0.00942966	0.00913084	0.0168046	0.00878663	0.319801	0.665104	0.519721	0.174417	1240.09	2926.76	2704.97	1018.3
CAGL0M06391g	YBR185C	MBA1	11.0184	11.6832	11.7287	12.441	0.0288449	0.0155212	0.0559536	0.0132015	0.710319	0.664753	0.712325	0.757892	1319.6	1214.08	2166.8	2272.32
CAGL0J09900g	YNL055C	POR1	12.3859	13.0506	13.7745	14.4674	0.00879338	0.0075787	0.0141762	0.00822176	1.38865	0.664731	0.692913	1.41684	8661.35	3132.37	8639.84	14168.8
CAGL0M06897g	YNL024C	YNL024C	9.11385	9.77828	8.60644	8.64836	0.0421178	0.0413236	0.0232054	0.0089417	-0.507413	0.664423	0.0419163	-1.12992	-164.283	324.078	11.4902	-476.871
CAGL0K00803g	YLR043C	TRX1	15.8584	16.5225	15.2892	16.0715	0.0184242	0.0147394	0.035745	0.0122726	-0.56928	0.664043	0.782389	-0.450933	-19370.6	34726.5	28827.8	-25269.3
CAGL0F03685g	YPL172C	COX10	10.7633	11.4262	11.3929	12.526	0.0195412	0.0144552	0.0386833	0.0177226	0.629609	0.662906	1.13314	1.09984	950.99	1013.77	3209.02	3146.24
CAGL0I05148g	YDL174C	DLD1	9.23074	9.89325	9.63411	10.629	0.0192728	0.0146486	0.00208889	0.01986	0.40337	0.662506	0.994879	0.735743	193.815	350.165	788.985	632.635
CAGL0K02277g	YER124C	DSE1	11.2204	11.8819	10.8192	11.3544	0.0270703	0.00868697	0.0121428	0.0368623	-0.401213	0.661499	0.535242	-0.527469	-579.278	1388.02	811.568	-1155.72
CAGL0K02189g	YER128W	VFA1	9.32924	9.9901	9.13822	9.93849	0.0188715	0.0206628	0.0205634	0.0247556	-0.191021	0.660864	0.800278	-0.051607	-79.7724	373.747	417.783	-35.7363
CAGL0K10934g	YMR192W	GYL1	11.0649	11.7255	11.1721	11.6991	0.000940166	0.00916637	0.00524057	0.0130939	0.107225	0.660625	0.526985	-0.0264153	165.278	1244.1	1017.39	-61.4374
CAGL0J11462g	YNL190W	YNL190W	13.1825	13.843	13.0638	13.2744	0.00398082	0.0105611	0.023913	0.0100651	-0.118692	0.660441	0.210563	-0.56857	-734.235	5397.38	1345.51	-4786.1
CAGL0L11572g	YHR103W	SBE22	10.8516	11.5115	10.7019	11.422	0.0112952	0.0143902	0.0225348	0.0223166	-0.149676	0.659868	0.720108	-0.0894359	-182.097	1071.62	1078.23	-175.487
CAGL0D04048g	YGR020C	VMA7	11.5072	12.1661	11.5865	12.2432	0.00987424	0.01903	0.00211028	0.00143627	0.079346	0.658888	0.656637	0.0770952	164.573	1684.95	1772.65	252.269
CAGL0F06941g	YGL062W	PYC1	13.0037	13.6618	12.5308	14.5257	0.0557613	0.0394443	0.0586949	0.0152195	-0.472918	0.658128	1.99491	0.863864	-2295.49	4747.4	17669.2	10626.3
CAGL0I05060g	YER088C	DOT6	9.67306	10.3311	9.79074	12.7184	0.0444962	0.0447305	0.0234597	0.0306831	0.117682	0.658069	2.92761	2.38722	69.3825	471.831	5853.4	5450.96
CAGL0J08184g	YNL270C	ALP1	9.81291	10.4702	10.1191	10.806	0.038827	0.0161273	0.0858343	0.00806443	0.306199	0.657314	0.686939	0.335824	212.672	519.114	678.246	371.804
CAGL0F03245g	YHR079C	IRE1	9.45644	10.1134	9.58061	10.4012	0.0188214	0.0133255	0.020911	0.0142502	0.124163	0.656938	0.820605	0.28783	63.1413	405.18	586.627	244.589
CAGL0C04257g	YBR003W	COQ1	10.5407	11.1974	10.6931	11.7624	0.0226774	0.0117884	0.0265309	0.0156755	0.152387	0.656698	1.06933	0.565015	165.95	858.698	1818.52	1125.77
CAGL0J06116g	YNL164C	IBD2	10.5936	11.2461	10.3161	11.1052	0.00502975	0.0104924	0.00794851	0.0336003	-0.277473	0.65252	0.789118	-0.140875	-270.355	883.711	928.103	-225.963
CAGL0G07337g	YDR456W	NHX1	11.9265	12.5766	11.978	12.9247	0.000518109	0.0150271	0.005902	0.00387593	0.0514341	0.650021	0.946768	0.34818	141.282	2215.67	3741.68	1667.29
CAGL0L03652g	YJL102W	MEF2	10.4036	11.053	11.0982	12.1034	0.0127709	0.0140723	0.00907298	0.0112524	0.69462	0.649391	1.00521	1.05044	837.722	770.061	2208.11	2275.78
CAGL0L08228g	YCR036W	RBK1	10.8599	11.5093	10.4604	10.6059	0.0148371	0.0413547	0.0177531	0.0283909	-0.399527	0.64935	0.1455	-0.903378	-449.555	1056.48	149.507	-1356.53
CAGL0I07161g	YOR141C	ARP8	11.2192	11.8684	11.5413	11.9039	0.0222142	0.020791	0.027799	0.00922043	0.322099	0.6492	0.362644	0.0355427	596.364	1354.85	851.741	93.2567
CAGL0I07293g			9.85749	10.5065	9.67283	10.0953	0.0468589	0.042878	0.0537552	0.0413734	-0.184665	0.649035	0.422476	-0.411224	-111.458	527.035	277.701	-360.792
CAGL0D05346g	YBR254C	TRS20	11.4072	12.056	11.2335	11.8607	0.00573686	0.013738	0.0121709	0.0173236	-0.173656	0.648807	0.627221	-0.195243	-307.996	1542.25	1311.28	-538.965
CAGL0L06666g	YGR234W	YHB1	9.99833	10.6471	10.4552	10.6309	0.0449897	0.0300242	0.0590726	0.0340826	0.456901	0.648753	0.175626	-0.016225	381.093	580.769	181.743	-17.9334
CAGL0K08140g	YKR068C	BET3	10.7866	11.4352	10.7589	11.1587	0.00881058	0.0255555	0.0218473	0.0210277	-0.0277144	0.648638	0.39982	-0.276532	-33.609	1002.76	553.355	-483.017
CAGL0H09152g	YKL198C	PTK1	10.2896	10.9378	9.87393	10.1282	0.0208628	0.0389769	0.0248243	0.0308524	-0.415702	0.648198	0.254246	-0.809653	-313.349	709.957	180.826	-842.48
CAGL0C03850g	YIL010W	DOT5	12.022	12.6699	12.1449	12.3935	0.00224111	0.0199367	0.0125434	0.0122895	0.122912	0.647902	0.2486	-0.27639	369.845	2357.59	851.633	-1136.11
CAGL0C01793g	YBR230C	OM14	13.3271	13.9727	13.4564	14.3661	0.0412354	0.0271469	0.0421358	0.00463848	0.129303	0.645612	0.909741	0.393432	963.591	5800.17	9876.89	5040.31
CAGL0H06149g	YAL021C	CCR4	11.2917	11.9372	11.2191	11.7994	0.0247835	0.024714	0.0218249	0.0100037	-0.0726061	0.645488	0.580267	-0.137827	-123.045	1414.6	1180.34	-357.306
CAGL0K03223g	YHL019C	APM2	9.99074	10.6361	9.8885	10.4989	0.0134117	0.00462257	0.0115436	0.0048782	-0.102238	0.64531	0.610381	-0.137166	-69.6068	573.918	499.193	-144.332
CAGL0F07711g	YMR166C	YMR166C	10.294	10.9388	10.6614	11.5551	0.00769213	0.0098377	0.00153689	0.0060272	0.367398	0.644876	0.893735	0.616257	364.105	707.567	1389.53	1046.07
CAGL0D05962g	YGR174C	CBP4	9.97111	10.6159	10.7518	11.5065	0.0398006	0.0254575	0.038087	0.0128673	0.780661	0.644791	0.754712	0.890582	720.574	565.598	1185.09	1340.06
CAGL0E03630g	YHL024W	RIM4	8.10821	8.75187	8.18103	9.1515	0.00658101	0.0322659	0.0120567	0.0049222	0.0728196	0.643655	0.970465	0.39963	14.2855	155.156	278.463	137.593
CAGL0G05291g	YDR071C	PAA1	12.5778	13.2214	12.4842	12.7085	0.00546122	0.00164636	0.00074205	0.00487824	-0.0936441	0.643641	0.224366	-0.512919	-384.221	3437.45	964.04	-2857.63
CAGL0J07964g	YNL258C	DSL1	10.8321	11.4752	10.7341	11.1753	0.0272511	0.0161707	0.0181626	0.00987217	-0.0980299	0.643131	0.441214	-0.299947	-119.756	1024	609.326	-534.43
CAGL0D00704g	YDL072C	YET3	13.3177	13.9599	12.9021	13.7558	0.00403286	0.00526906	0.0200816	0.018587	-0.415604	0.642141	0.853663	-0.204082	-2555.53	5724.23	6177.88	-2101.88
CAGL0M01540g	YDR392W	SPT3	11.5688	12.2103	11.6867	12.2425	0.0133791	0.00588057	0.0122666	0.0140878	0.117912	0.641505	0.555703	0.0321105	258.713	1701.06	1549.01	106.658
CAGL0L09625g	YIR011C	STS1	12.626	13.267	12.5155	13.1966	0.00527501	0.0145637	0.00679596	0.0267636	-0.110412	0.641035	0.681077	-0.0703691	-465.714	3536.32	3532.76	-469.269
CAGL0F02255g	YFR003C	YPI1	11.1572	11.7975	11.2487	11.9353	0.0195923	0.0168522	0.0308518	0.0145247	0.0915152	0.640289	0.686529	0.137755	149.564	1275.83	1482.91	356.647
CAGL0L04620g	YOR174W	MED4	11.6161	12.2538	11.7674	12.3362	0.00697003	0.00778597	0.000207254	0.0121389	0.151297	0.637654	0.56875	0.0823932	347.078	1744.68	1684.64	287.032
CAGL0K11066g			11.1133	11.7493	11.1031	11.5993	0.0381525	0.0282646	0.0303086	0.00846835	-0.0101801	0.636044	0.49614	-0.150084	-15.5769	1227.42	902.848	-340.149
CAGL0I04268g	YGL161C	YIP5	10.8615	11.497	10.9094	11.8082	0.0178174	0.00213533	0.00903745	0.0149298	0.0478875	0.635529	0.898775	0.311134	62.7941	1029.83	1662.7	695.666
CAGL0C01815g	YBL086C	YBL086C	13.6458	14.2801	13.8281	14.0503	0.00546105	0.00489453	0.0142915	0.00664275	0.182277	0.634337	0.222196	-0.229864	1726.14	7078	2421.59	-2930.27
CAGL0M08800g	YDR259C	YAP6	11.541	12.1749	12.1597	11.9254	0.0415884	0.0377415	0.0414863	0.0359506	0.618619	0.633847	-0.234261	-0.249489	1595.44	1643.98	-685.746	-734.292
CAGL0K02849g	YHR001W	OSH7	12.4037	13.037	12.7275	13.343	0.00164983	0.00525114	0.0108453	0.0197196	0.3238	0.633268	0.615474	0.306007	1363.46	2986.08	3608.49	1985.87
CAGL0E05060g	YGL151W	NUT1	10.8196	11.4528	10.7291	11.0333	0.0206901	0.0140384	0.0189353	0.0135342	-0.0904624	0.63321	0.304197	-0.419475	-109.842	995.82	398.436	-707.226
CAGL0L06204g	YGL191W	COX13	13.5242	14.1573	14.3639	15.1269	0.0448932	0.0269017	0.0297402	0.0114848	0.839745	0.633185	0.762998	0.969558	9303.71	6491.06	14696.2	17508.9
CAGL0M12903g	YIL076W	SEC28	12.6183	13.2514	12.4519	12.9519	0.00480068	0.00885469	0.00805215	0.000974818	-0.166429	0.63308	0.499984	-0.299525	-685.084	3463.77	2320.63	-1828.22
CAGL0H09240g			9.53577	10.1674	10.0219	10.9946	0.0103102	0.0182503	0.0130019	0.0117266	0.486136	0.63159	0.972725	0.827271	297.414	407.701	1000.73	890.443
CAGL0E03311g	YGR163W	GTR2	11.6929	12.3243	11.8133	12.258	0.00141774	0.00520899	0.00208297	0.0207008	0.120406	0.631395	0.444723	-0.0662664	288.153	1817.71	1299.33	-230.226
CAGL0K02409g	YPR020W	ATP20	11.848	12.4791	12.9039	13.885	0.0423997	0.016318	0.0344384	0.00369334	1.05583	0.631102	0.981159	1.40589	3977.42	2022.95	7465.04	9419.5
CAGL0G08382g	YDR195W	REF2	11.9066	12.5365	11.9749	12.5541	0.0131819	0.0187511	0.0227558	0.00874196	0.0682773	0.629907	0.579253	0.0176231	186.064	2101.85	1988.8	73.0178
CAGL0F01089g	YOL031C	SIL1	12.4064	13.036	12.183	12.9042	0.0145995	0.00918559	0.0160194	0.0205128	-0.22335	0.629654	0.721185	-0.131819	-778.595	2970.47	3015.66	-733.4
CAGL0H03531g	YGL068W	MNP1	12.0656	12.6951	12.8545	13.6972	0.0269721	0.0144987	0.0270575	0.00476705	0.788919	0.629518	0.842734	1.00213	3119.58	2344.88	5876.26	6650.96
CAGL0G03179g	YGR097W	ASK10	12.061	12.6905	12.6452	12.5587	0.0382657	0.0289047	0.0575134	0.0894585	0.584267	0.629489	-0.0865237	-0.131746	2133.32	2337.31	-372.906	-576.891
CAGL0M12342g	YIL050W	PCL7	10.7377	11.3663	10.6366	11.1244	0.0124731	0.0036508	0.0242005	0.0157296	-0.101061	0.628682	0.487825	-0.241918	-115.517	932.55	640.498	-407.569
CAGL0M12012g	YAL039C	CYC3	10.3629	10.9906	10.5966	11.7181	0.00130352	0.00129206	0.0110815	0.00398429	0.233628	0.627604	1.12149	0.727516	231.498	717.716	1820.5	1334.28
CAGL0M00616g	YJR126C	VPS70	8.91532	9.54292	9.14569	9.8049	0.012948	0.00290813	0.0188664	0.0316086	0.230373	0.627604	0.659212	0.261981	83.5933	263.131	328.073	148.535
CAGL0M01826g	YBR078W	ECM33	10.3571	10.9845	10.2719	10.5216	0.0104814	0.0332057	0.0404004	0.0237948	-0.0852119	0.627401	0.249719	-0.462894	-75.2251	714.529	233.643	-556.111
CAGL0K05813g	YDR513W	GRX2	14.2598	14.887	13.1248	13.9667	0.00697776	0.00694155	0.0193336	0.0349839	-1.13505	0.627175	0.841979	-0.920246	-10684.9	10682.1	7078.61	-14288.4
CAGL0J05566g	YNL085W	MKT1	11.3134	11.94	11.1296	11.5429	0.0283717	0.0266291	0.0165371	0.0159294	-0.183779	0.626617	0.4133	-0.397096	-304.386	1384.27	743.244	-945.417
CAGL0K07183g			12.5362	13.1627	12.5354	13.1648	0.10446	0.0758916	0.0191405	0.035847	-0.000779902	0.626443	0.629374	0.00215061	-3.21017	3229.85	3246.74	13.6794
CAGL0K04059g	YGR033C	TIM21	11.4472	12.0733	11.5438	12.574	0.0219474	0.0162971	0.0214559	0.0136182	0.0966535	0.626128	1.03014	0.500663	193.472	1517.33	3111.72	1787.87
CAGL0M10637g	YNR022C	MRPL50	12.6705	13.2961	13.3844	14.138	0.0453604	0.0132014	0.046024	0.0179229	0.713934	0.625572	0.753555	0.841917	4174.14	3538.84	7335.11	7970.41
CAGL0M05665g	YNL015W	PBI2	12.8902	13.5147	12.7516	13.4747	0.0253508	0.0129522	0.0394829	0.00290858	-0.138584	0.624549	0.723132	-0.0400008	-695.301	4112.53	4487.78	-320.053
CAGL0I00550g	YLR297W	YLR297W	9.50742	10.1319	10.1057	11.7887	0.0177788	0.0471924	0.051096	0.0855538	0.598322	0.624504	1.68296	1.65678	374.061	394.241	2436.09	2415.91
CAGL0I06270g	YJL166W	QCR8	12.8991	13.5236	14.0916	14.7118	0.0495087	0.0129656	0.0265046	0.0116657	1.19255	0.624481	0.620219	1.18829	9819.84	4137.45	9377.02	15059.4
CAGL0D01232g	YPR079W	MRL1	13.0235	13.6476	12.9257	13.8973	0.0100871	0.00541185	0.0156197	0.00673869	-0.0977612	0.624189	0.971595	0.249645	-545.52	4507.38	7477.36	2424.46
CAGL0I10516g	YGR130C	YGR130C	12.7417	13.3649	12.8777	14.1974	0.0191087	0.00879579	0.0029482	0.0256316	0.136028	0.623218	1.31967	0.832484	677.217	3700.66	11260.2	8236.77
CAGL0F02695g	YDR405W	MRP20	11.5998	12.2218	12.4361	13.4738	0.0303186	0.0217046	0.0641699	0.00405683	0.836314	0.622018	1.0377	1.25199	2437.89	1672.97	5834.99	6599.91
CAGL0F05665g	YDR189W	SLY1	12.0464	12.6672	11.9738	12.3716	0.01374	0.010599	0.010514	0.00317441	-0.0726008	0.620794	0.397831	-0.295563	-207.596	2274.52	1277.2	-1204.92
CAGL0M05005g	YMR236W	TAF9	12.588	13.2072	12.6201	12.9421	0.012587	0.0160048	0.00259289	0.00944451	0.0320884	0.619161	0.322027	-0.265045	138.48	3300.08	1574.43	-1587.17
CAGL0K05731g	YDR510W	SMT3	12.9843	13.6031	12.7338	13.1503	0.00305812	0.00779081	0.0150156	0.0117389	-0.250515	0.618849	0.416488	-0.452875	-1291.69	4340.53	2279.67	-3352.55
CAGL0C05203g	YOL062C	APM4	11.1279	11.7463	11.1417	11.7071	0.0158044	0.0181498	0.0121915	0.0195891	0.013812	0.618345	0.565355	-0.0391774	21.5277	1197.52	1083.95	-92.0352
CAGL0E05368g	YOR334W	MRS2	9.88908	10.5062	10.1257	10.9096	0.0131407	0.00427143	0.00869812	0.013318	0.236643	0.617147	0.783838	0.403334	169.019	506.199	806.319	469.14
CAGL0J07788g	YNL250W	RAD50	10.3147	10.9311	10.3269	10.3523	0.0221271	0.0159235	0.0266573	0.031495	0.0122561	0.616394	0.0253165	-0.578821	10.8656	678.874	22.7387	-645.269
CAGL0A04301g	YBL056W	PTC3	11.044	11.6603	11.6253	12.9469	0.00952829	0.0215785	0.0151582	0.0194159	0.581373	0.61636	1.32155	1.28656	1047.81	1125.36	4736.7	4659.15
CAGL0C01155g	YLR224W	YLR224W	9.94078	10.5563	9.8793	10.3391	0.00792532	0.031789	0.0011947	0.0308142	-0.061475	0.615495	0.459762	-0.217208	-40.9993	522.94	353.478	-210.461
CAGL0I10054g	YGR143W	SKN1	8.15007	8.76446	8.14697	9.59245	0.0129786	0.027972	0.01136	0.0261483	-0.00310319	0.614393	1.44548	0.827984	-0.610354	150.813	488.542	337.118
CAGL0A03949g	YLR201C	COQ9	11.313	11.9274	11.2882	11.6931	0.0106833	0.0100953	0.0018299	0.00529965	-0.0247773	0.614384	0.404889	-0.234273	-43.3213	1350.71	810.241	-583.789
CAGL0K09350g	YGL208W	SIP2	10.3234	10.9376	10.9455	12.7366	0.0130597	0.0662797	0.0208198	0.00435877	0.62211	0.6142	1.79114	1.79905	690.777	679.995	4853.06	4863.84
CAGL0H09504g	YER014W	HEM14	9.38129	9.99475	9.41553	10.6105	0.0238861	0.0107836	0.0340876	0.0135178	0.034234	0.613463	1.19493	0.615703	16.0138	353.4	880.488	543.102
CAGL0J05368g	YGL098W	USE1	11.3394	11.9525	11.0351	11.5059	0.0196516	0.0250653	0.0160529	0.0177654	-0.304304	0.613064	0.470798	-0.44657	-492.757	1372.04	809.731	-1055.07
CAGL0E02541g	YOL001W	PHO80	10.38	10.9922	10.6407	11.3523	0.0169456	0.0181764	0.0375031	0.0153914	0.260628	0.612127	0.711671	0.360172	263.855	704.294	1018.06	577.62
CAGL0D05236g	YFR032C	RRT5	9.52387	10.1357	9.43907	9.65809	0.0180365	0.0480493	0.073591	0.0510664	-0.0848007	0.611802	0.219021	-0.477581	-42.0238	388.814	113.799	-317.039
CAGL0M06237g	YBR177C	EHT1	13.1496	13.7614	13.2316	13.979	0.0142387	0.00644053	0.0229703	0.00438936	0.0820015	0.611778	0.747319	0.217542	531.475	4799.38	6527.97	2260.07
CAGL0M13717g	YMR300C	ADE4	11.2175	11.8276	11.4361	11.9102	0.0185346	0.0138567	0.00393992	0.00840667	0.218588	0.610084	0.474069	0.0825731	389.564	1253.38	1077.92	214.1
CAGL0D00264g			8.43018	9.03973			0.0359426	0.0156845				0.609546				181.36
CAGL0J08052g	YNL263C	YIF1	12.4534	13.0623	12.5133	13.0544	0.00710909	0.0036365	0.00755373	0.00806205	0.0598329	0.608824	0.541151	-0.00784069	237.496	2944.61	2660.75	-46.3585
CAGL0B03443g	YLR253W	YLR253W	9.28835	9.89674	9.46661	10.3831	0.00374609	0.0158705	0.0185012	0.00731278	0.17826	0.608385	0.916498	0.486373	82.2356	327.99	627.937	382.182
CAGL0G01881g	YPR100W	MRPL51	11.8798	12.4882	12.4234	13.6196	0.0420664	0.0224775	0.0555143	0.00324579	0.543581	0.60838	1.1962	1.1314	1724.41	1976.75	7093.31	6840.97
CAGL0K11836g	YDR030C	RAD28	11.2605	11.8687	11.3021	12.0478	0.00200025	0.00493535	0.0109098	0.00455272	0.0415866	0.608146	0.745705	0.179145	71.7488	1286.29	1708.97	494.429
CAGL0K03289g	YMR099C	YMR099C	14.6435	15.2512	14.54	15.0733	0.00355987	0.00632588	0.0060285	0.00175813	-0.10343	0.607748	0.533312	-0.177865	-1770.58	13407.6	10654.5	-4523.68
CAGL0L00759g	YER055C	HIS1	12.7196	13.3271	13.0034	13.626	0.0163619	0.0137563	0.040841	0.00541919	0.283727	0.60747	0.622627	0.298885	1465.98	3531.69	4431.39	2365.68
CAGL0M05643g	YDL120W	YFH1	12.343	12.9499	12.4249	13.3062	0.033534	0.00959323	0.0441915	0.00906404	0.0818697	0.60694	0.881284	0.356214	303.349	2717.28	4629.96	2216.03
CAGL0L08646g	YPL020C	ULP1	10.9513	11.5582	10.9198	11.5455	0.00758727	0.00636616	0.00444064	0.00125032	-0.0314439	0.606887	0.625659	-0.0126718	-42.6879	1035.49	1051.8	-26.3704
CAGL0K09856g	YNL092W	YNL092W	11.406	12.0124	11.52	12.1162	0.00740403	0.0101893	0.0147622	0.0051144	0.114069	0.606427	0.596119	0.103761	223.262	1417.8	1502.61	308.079
CAGL0J08481g	YDR506C	YDR506C	10.3786	10.9849	10.6503	11.7902	0.015763	0.00790714	0.00229948	0.0112642	0.271685	0.606288	1.13989	0.805289	275.864	695.379	1934.44	1514.92
CAGL0D01584g	YPR061C	JID1	9.66236	10.2683	9.80134	10.7275	0.00723552	0.0265087	0.00904671	0.0177928	0.138974	0.60593	0.926131	0.459176	81.9419	422.959	803.199	462.182
CAGL0J11726g	YMR005W	TAF4	11.811	12.4148	11.8877	12.3993	0.0174047	0.0113346	0.034352	0.00435065	0.0767324	0.603869	0.511651	-0.015486	196.271	1867.57	1613	-58.2999
CAGL0E02805g	YBL008W	HIR1	11.9621	12.5656	11.9406	12.4173	0.00795461	0.0113521	0.0115406	0.00438144	-0.0214691	0.60357	0.476753	-0.148286	-58.9321	2072.54	1539.32	-592.148
CAGL0F08987g	YHR039C-A	VMA10	12.8893	13.4922	12.8317	13.2787	0.0190502	0.0127922	0.0146079	0.000545345	-0.0575841	0.602885	0.446949	-0.21352	-296.868	3935.79	2647.46	-1585.2
CAGL0H04125g	YML086C	ALO1	12.0513	12.6541	12.5366	13.1638	0.00898152	0.00140594	0.0130706	0.0097394	0.485346	0.602795	0.627213	0.509764	1697.33	2201.26	3235.61	2731.68
CAGL0H06611g	YIL151C	YIL151C	10.7371	11.3394	10.8953	11.9013	0.0187753	0.00736532	0.0229803	0.0234714	0.158161	0.602291	1.00602	0.561894	197.762	884.363	1920.55	1233.95
CAGL0M05137g			11.8717	12.473	12.1846	12.2837	0.0278573	0.0180244	0.0372246	0.0256398	0.312927	0.601372	0.0990665	-0.189378	907.711	1937.99	330.884	-699.394
CAGL0E04928g	YGL143C	MRF1	11.7103	12.3116	11.8148	12.776	0.00709515	0.00971245	0.0278048	0.0074762	0.104469	0.601294	0.961207	0.464381	251.65	1732.69	3411.42	1930.38
CAGL0M04037g	YNL315C	ATP11	12.4762	13.0774	12.9898	13.9352	0.024217	0.012532	0.0289313	0.00581082	0.513633	0.601261	0.945358	0.85773	2436.56	2945.94	7529.61	7020.22
CAGL0K05445g	YOR073W	SGO1	10.2078	10.8088	10.1683	10.5463	0.0103082	0.0146933	0.00277667	0.0164169	-0.0394905	0.600962	0.377928	-0.262525	-31.9335	611.111	344.612	-298.433
CAGL0J05390g			12.3662	12.9669	11.9131	12.5827	0.0915689	0.0519068	0.0216105	0.0257906	-0.453074	0.600652	0.66957	-0.384157	-1422.94	2726.42	2277.76	-1871.6
CAGL0K03619g	YMR117C	SPC24	9.25717	9.85769	9.44766	9.91812	0.00254301	0.0178796	0.000768643	0.0217501	0.190492	0.600519	0.470451	0.0604241	86.3726	315.905	269.217	39.6847
CAGL0K02563g	YHL010C	ETP1	8.92724	9.52735	9.23887	9.98725	0.00394152	0.0103301	0.022795	0.0268371	0.311634	0.600106	0.748373	0.4599	117.378	251.115	410.791	277.055
CAGL0J08547g	YOR084W	LPX1	9.14549	9.74556	9.17397	10.3838	0.0210406	0.0287798	0.0277863	0.022575	0.028481	0.600072	1.20978	0.638194	11.2913	292.107	758.431	477.615
CAGL0M13211g	YKL063C	YKL063C	12.0632	12.6622	11.7844	12.1139	0.00861459	0.019912	0.0130492	0.0182114	-0.278793	0.598984	0.329417	-0.54836	-751.997	2202.46	904.833	-2049.62
CAGL0E04356g	YHR008C	SOD2	13.1363	13.7352	13.7464	14.4956	0.0384562	0.0241424	0.0566604	0.00466552	0.610057	0.598919	0.749205	0.760343	4738.91	4633.22	9356.99	9462.68
CAGL0G08448g	YLR237W	THI7	8.62926	9.22732	8.59431	10.065	0.0139394	0.0336364	0.0094054	0.00616481	-0.0349495	0.598052	1.4707	0.837701	-9.47729	203.401	684.706	471.828
CAGL0K01287g	YGR074W	SMD1	10.0855	10.6835	9.97245	10.8255	0.00440997	0.0168765	0.0250856	0.0319416	-0.113078	0.597951	0.853065	0.142035	-81.911	558.01	810.067	170.146
CAGL0L11924g	YER171W	RAD3	11.6773	12.2747	11.6747	12.1561	0.00528104	0.00619433	0.00752121	0.00685119	-0.0026232	0.597408	0.481458	-0.118574	-5.94953	1680.1	1295.07	-390.973
CAGL0F06633g	YMR067C	UBX4	10.7529	11.3499	10.6409	11.2083	0.0113651	0.0243027	0.00969908	0.0153145	-0.111978	0.59705	0.567354	-0.141674	-128.87	884.581	769.313	-244.139
CAGL0A00781g	YAL002W	VPS8	10.1249	10.7212	10.4765	10.4996	0.0105136	0.022811	0.0119088	0.0259808	0.351669	0.596383	0.0231134	-0.221601	308.214	571.596	23.0103	-240.372
CAGL0L09020g	YPL002C	SNF8	9.79971	10.396	10.1219	10.6703	0.0091354	0.0259164	0.0139187	0.0168145	0.322196	0.596295	0.548351	0.274252	223.024	456.177	515.263	282.111
CAGL0K07876g	YPR083W	MDM36	8.94972	9.54564	9.11921	10.28	0.0236781	0.0304108	0.00557283	0.0198647	0.16949	0.595914	1.16076	0.734334	61.6403	252.884	687.206	495.963
CAGL0K09218g	YCR061W	YCR061W	8.61193	9.20482	9.68668	11.4327	0.0146804	0.0324652	0.0367051	0.0197724	1.07474	0.592883	1.74598	2.22784	432.854	198.854	1940.12	2174.12
CAGL0E02761g	YBL006C	LDB7	12.7617	13.3537	12.6666	13.2052	0.0160372	0.00627492	0.00922587	0.0106237	-0.0950621	0.592074	0.53858	-0.148557	-442.84	3523.75	2942.29	-1024.3
CAGL0J02134g	YIL002C	INP51	10.8524	11.4442	11.0499	11.3731	0.00754926	0.0123541	0.00316386	0.0258785	0.197575	0.591864	0.323159	-0.071131	271.344	937.69	532.293	-134.053
CAGL0M02101g	YPL159C	PET20	11.457	12.0486	11.2956	12.258	0.00497906	0.0172353	0.0206589	0.0140487	-0.161351	0.5916	0.962357	0.209406	-297.458	1425.04	2384.25	661.751
CAGL0H07293g	YDR314C	RAD34	9.15392	9.74542	9.26194	9.80808	0.0275512	0.0255799	0.0216266	0.0223567	0.108022	0.591502	0.546138	0.0626578	44.2895	288.704	282.515	38.1004
CAGL0F06831g	YIR033W	MGA2	12.6703	13.2604	12.9227	13.2396	0.0371093	0.0320581	0.0408749	0.032692	0.252429	0.590114	0.316889	-0.0207956	1246.37	3294.12	1907.32	-140.426
CAGL0L02189g	YKR008W	RSC4	11.1751	11.7652	11.2349	11.6815	0.0206854	0.0120473	0.0125561	0.00766704	0.05982	0.590064	0.446579	-0.0836648	97.8914	1168.42	874.417	-196.111
CAGL0B00770g	YCL038C	ATG22	9.68165	10.2706	9.77017	10.5997	0.00893071	0.0209927	0.00312287	0.0293924	0.0885195	0.588955	0.829568	0.329132	51.9665	414.032	678.611	316.546
CAGL0F09185g	YER183C	FAU1	10.4754	11.0643	10.6043	11.003	0.029152	0.0159955	0.0171265	0.00283392	0.128947	0.588905	0.398647	-0.0613105	133.107	717.68	495.478	-89.095
CAGL0G07865g	YGR104C	SRB5	10.9156	11.5033	10.8474	11.4039	0.000934282	0.0076982	0.00548987	0.012411	-0.0682154	0.587747	0.556561	-0.0994016	-89.2067	971.397	867.323	-193.281
CAGL0C05159g	YOL060C	MAM3	11.9805	12.5673	11.9176	12.5515	0.0140588	0.0133879	0.00726693	0.00772712	-0.0629041	0.586765	0.633824	-0.0158456	-172.414	2028.13	2134.25	-66.2958
CAGL0I03498g	YDL159W	STE7	10.7909	11.3773	10.6168	11.3228	0.0019741	0.0263425	0.00987457	0.00465055	-0.174029	0.586467	0.705917	-0.0545792	-201.322	888.591	991.153	-98.7602
CAGL0M07513g	YMR024W	MRPL3	11.5525	12.1386	12.1361	13.1738	0.0253825	0.0180053	0.0435901	0.00970342	0.583623	0.586069	1.03768	1.03523	1497.65	1505.29	4739.55	4731.91
CAGL0K01419g	YDL044C	MTF2	10.558	11.1439	10.8759	11.77	0.00559085	0.0118248	0.0109389	0.00764953	0.317871	0.585923	0.894079	0.626028	371.603	755.295	1613.13	1229.44
CAGL0B01947g	YDR123C	INO2	8.47349	9.0589	8.71349	9.04219	0.0223214	0.0153908	0.0232191	0.0252454	0.239998	0.585411	0.328698	-0.0167155	64.3326	177.889	107.413	-6.14374
CAGL0G04917g	YLR369W	SSQ1	11.5336	12.119	11.4463	12.0789	0.0105784	0.0157819	0.0166915	0.00854868	-0.087296	0.585356	0.632602	-0.04005	-174.064	1483.5	1535.78	-121.783
CAGL0G01210g	YLR351C	NIT3	11.7499	12.335	11.4768	11.9022	0.00895905	0.0152691	0.0152745	0.0122017	-0.273058	0.585141	0.425348	-0.432851	-593.884	1722.68	977.321	-1339.24
CAGL0J09658g	YDL206W	YDL206W	10.682	11.2667	10.8772	11.4786	0.0272297	0.0194695	0.00654816	0.016877	0.195188	0.584736	0.601415	0.211867	238.007	821.043	972.791	389.755
CAGL0K02255g	YER125W	RSP5	13.7111	14.2958	13.9149	14.3887	0.00739882	0.0195107	0.00377191	0.0154814	0.203807	0.584712	0.473858	0.0929536	2034.79	6701.64	6005.33	1338.48
CAGL0L12958g	YHR118C	ORC6	10.7867	11.3711	10.7637	11.3574	0.0122412	0.0101493	0.0316704	0.0173252	-0.0229961	0.584418	0.593693	-0.0137208	-27.935	882.277	885.139	-25.0723
CAGL0K07942g			9.86363	10.4478	9.56108	9.80687	0.0172757	0.0178715	0.0140534	0.0205756	-0.302553	0.584202	0.245792	-0.640963	-176.252	465.085	140.309	-501.028
CAGL0L11066g	YOR281C	PLP2	12.2019	12.7859	12.0044	12.4797	0.0052314	0.00862822	0.00440808	0.00747903	-0.197489	0.584007	0.475254	-0.306241	-602.725	2350.95	1603	-1350.68
CAGL0M08206g	YJL171C	YJL171C	13.3177	13.9017	13.5156	13.8648	0.00813705	0.0183651	0.0139738	0.00281056	0.197843	0.583968	0.349216	-0.0369093	1500.72	5094.56	3207.26	-386.586
CAGL0L04796g	YPR129W	SCD6	12.9296	13.5135	12.881	13.5138	0.00307865	0.00490634	0.00360177	0.0158683	-0.0486406	0.583903	0.632819	0.000275623	-258.66	3892.4	4153.29	2.23439
CAGL0G00726g	YAR007C	RFA1	12.6804	13.2636	12.2574	12.4759	0.0164121	0.00770482	0.0146821	0.0376857	-0.423016	0.583186	0.218447	-0.787756	-1668.24	3270.06	800.416	-4137.88
CAGL0G08217g	YLR246W	ERF2	12.2509	12.8338	11.9576	13.0447	0.0245721	0.0200718	0.0198301	0.0434717	-0.293258	0.582942	1.08708	0.210879	-896.539	2426.78	4472.41	1149.1
CAGL0J11770g	YMR008C	PLB1	13.4773	14.0595	13.3269	13.2086	0.00713684	0.0116819	0.0123603	0.0144072	-0.150443	0.582154	-0.118242	-0.85084	-1129.35	5669.02	-808.562	-7606.93
CAGL0I06578g	YER152C	YER152C	10.9603	11.5416	11.022	11.8686	0.0072581	0.0120581	0.000424923	0.00939159	0.0617463	0.581278	0.84652	0.326988	87.1243	988.575	1659.79	758.336
CAGL0M04301g	YLR130C	ZRT2	10.6491	11.2302	10.2362	10.9021	0.028037	0.00167595	0.0261071	0.0363456	-0.412858	0.581082	0.665853	-0.328087	-399.632	796.435	707.431	-488.636
CAGL0J03168g	YIL068C	SEC6	11.3293	11.9086	11.5016	11.8378	0.0195392	0.0119663	0.0113813	0.0205895	0.172244	0.579299	0.336199	-0.0708562	326.303	1271.46	760.894	-184.262
gb_15S			13.293	13.8716	14.5745	14.8472	0.09404	0.0513305	0.0336253	0.0317068	1.28147	0.578591	0.272793	0.975669	14361	4951.97	5078.23	14487.3
CAGL0E00693g	YDR176W	NGG1	11.7793	12.3562	11.7274	12.1823	0.021492	0.00963884	0.0201931	0.00493058	-0.051892	0.576854	0.454852	-0.173894	-124.184	1727.95	1256.78	-595.355
CAGL0D03586g	YKL192C	ACP1	12.8401	13.4167	13.0866	13.8994	0.034364	0.014259	0.0260363	0.0113514	0.246514	0.576627	0.812836	0.482722	1366.31	3602.86	6582.01	4345.45
CAGL0D01320g	YPR073C	LTP1	10.8898	11.4655	10.5234	10.5548	0.0228067	0.0388571	0.0113414	0.00370943	-0.366368	0.575724	0.0314071	-0.910685	-425.522	930.528	32.3935	-1323.66
CAGL0F03949g	YMR218C	TRS130	10.8685	11.4438	10.9241	11.0506	0.00488293	0.029978	0.0164702	0.00466317	0.0556293	0.575331	0.126467	-0.393235	73.496	916.109	178.015	-664.598
CAGL0H10032g	YBR052C	RFS1	13.7296	14.3049	13.2732	14.1911	0.00589189	0.00349077	0.0166304	0.005845	-0.456409	0.575324	0.917925	-0.113808	-3683.99	6656.29	8804.97	-1535.31
CAGL0E00649g	YCR079W	PTC6	10.0341	10.6079	10.3265	10.8562	0.000956327	0.000395699	0.0140332	0.00917738	0.292409	0.573825	0.529653	0.248237	235.579	512.151	569.591	293.018
CAGL0K06193g	YDR448W	ADA2	11.3083	11.8818	11.477	12.2887	0.0206364	0.0216883	0.010739	0.00983772	0.168691	0.573483	0.811705	0.406914	314.549	1237.8	2152.9	1229.65
CAGL0F04653g	YBL050W	SEC17	12.6278	13.2002	12.8522	13.0065	0.00552179	0.0116791	0.000954717	0.0120634	0.224414	0.572401	0.154328	-0.193659	1065.21	3082.27	834.847	-1182.21
CAGL0M02937g	YMR276W	DSK2	14.1536	14.7256	14.0059	14.7154	0.00203563	0.00981371	0.00860403	0.00683555	-0.147715	0.571948	0.709468	-0.0101948	-1773.69	8867.09	10450	-190.773
CAGL0F02431g	YJL200C	ACO2	9.43099	10.0023	9.26139	10.2409	0.0313233	0.0221059	0.0439505	0.021237	-0.169604	0.571322	0.979551	0.238625	-76.5588	335.385	596.424	184.48
CAGL0E04752g	YDR059C	UBC5	14.3289	14.8997	14.1194	14.7349	0.00584477	0.00596418	0.0118191	0.0141845	-0.209541	0.570747	0.615538	-0.164751	-2782.11	9987.15	9470.58	-3298.69
CAGL0C03179g	YLR268W	SEC22	12.6509	13.2214	12.4606	12.8196	0.00309308	0.0123912	0.00394351	0.00507072	-0.190259	0.570482	0.358993	-0.401748	-794.585	3119.26	1592.52	-2321.33
CAGL0A00473g	YGL014W	PUF4	12.5183	13.088	12.4037	12.0418	0.032679	0.0187129	0.029898	0.0238036	-0.114576	0.569744	-0.361903	-1.04622	-447.89	2840.94	-1202.2	-4491.03
CAGL0G05654g	YDL217C	TIM22	10.3693	10.9385	10.6933	11.433	0.0310697	0.0055567	0.0394039	0.00168716	0.323918	0.569126	0.739695	0.494488	332.975	639.722	1109.05	802.306
CAGL0G04521g	YJL104W	PAM16	11.9003	12.4682	12.124	13.0711	0.0192077	0.012626	0.0327913	0.0133037	0.223738	0.567956	0.947099	0.602881	641.238	1844.04	4142.27	2939.48
CAGL0L00891g	YIL041W	GVP36	14.1441	14.7119	14.1866	14.5688	0.00341648	0.0220041	0.013668	0.0157397	0.0424371	0.567777	0.382206	-0.143134	540.484	8731.11	5655.91	-2534.71
CAGL0K06589g	YDR472W	TRS31	11.5058	12.0731	11.3197	11.7198	0.00882782	0.0160577	0.0290855	0.0194269	-0.186049	0.567349	0.400048	-0.353349	-351.83	1401.03	816.805	-936.057
CAGL0C02849g	YOR265W	RBL2	11.9648	12.5316	11.9128	12.1335	0.00910071	0.00800646	0.00117238	0.00203838	-0.0519885	0.566866	0.220688	-0.398167	-141.477	1923.86	637.309	-1428.03
CAGL0F03575g	YPL176C	TRE1	12.4527	13.0188	12.4315	12.8234	0.000770023	0.00302285	0.0114609	0.0122866	-0.0211401	0.566127	0.391892	-0.195375	-81.543	2693.8	1724.17	-1051.17
CAGL0I08349g	YPR161C	SGV1	11.8937	12.4597	11.9652	12.2494	0.00931746	0.0264013	0.0215156	0.0101714	0.0714536	0.565992	0.284228	-0.21031	193.204	1828	870.669	-764.124
CAGL0B02453g	YML121W	GTR1	12.1665	12.7318	11.9473	12.714	0.0282612	0.0139647	0.00678511	0.00566255	-0.219209	0.565237	0.766698	-0.0177473	-648.031	2204.94	2769.8	-83.1635
CAGL0C02409g	YER033C	ZRG8	10.1035	10.6678	9.7422	10.086	0.0124224	0.0133471	0.0135563	0.00871901	-0.361318	0.564301	0.343807	-0.581812	-243.741	526.623	230.468	-539.896
CAGL0B03069g	YLR354C	TAL1	15.1952	15.7587	14.8622	15.6232	0.00591352	0.0131113	0.0289457	0.00747774	-0.332988	0.563469	0.760951	-0.135505	-7732.3	17925.6	20687.7	-4970.23
CAGL0M07590g	YMR021C	MAC1	8.35687	8.91795	8.32786	9.07434	0.0122275	0.00907331	5.0286e-05	0.00331665	-0.0290081	0.561077	0.746476	0.156392	-6.52611	155.848	217.755	55.3809
CAGL0J10934g	YDR311W	TFB1	10.4945	11.0525	10.2501	10.8082	0.00450963	0.00822767	0.011953	0.012054	-0.244392	0.558002	0.558053	-0.244342	-224.807	681.264	575.167	-330.905
CAGL0L05940g	YGL176C	YGL176C	10.0408	10.5987	9.85601	10.5715	0.0316956	0.0238229	0.0192424	0.0204744	-0.184765	0.557911	0.715457	-0.0272178	-126.621	497.325	594.965	-28.9808
CAGL0L10494g	YOR070C	GYP1	11.3168	11.8734	11.3071	11.838	0.00394224	0.0186103	0.00611896	0.00792196	-0.00969062	0.556646	0.530871	-0.0354656	-17.0769	1201.07	1127.04	-91.1092
CAGL0I00946g	YOR039W	CKB2	12.0092	12.5658	11.9024	12.1496	0.0140824	0.0100012	0.0191197	0.00665778	-0.10675	0.55663	0.247128	-0.416252	-294.003	1940.84	715.266	-1519.58
CAGL0I04444g	YAR015W	ADE1	10.2275	10.7839	10.5469	10.3774	0.00675918	0.0438899	0.00643439	0.0344901	0.319347	0.556363	-0.169466	-0.406482	297.05	564.159	-165.796	-432.905
CAGL0H10296g	YDL107W	MSS2	9.13196	9.68813	9.38558	10.3564	0.00239803	0.01197	0.00583276	0.0368591	0.253623	0.556174	0.970866	0.668315	107.83	263.893	642.125	486.063
CAGL0L12078g	YER178W	PDA1	14.2603	14.8164	14.4339	15.0708	0.00531391	0.0097859	0.0180612	0.0117085	0.173613	0.556018	0.63684	0.254434	2509.51	9227.34	12282.3	5564.51
CAGL0L02453g	YEL007W	YEL007W	11.6144	12.1704	11.4514	11.5398	0.039503	0.031034	0.0481151	0.00769026	-0.16299	0.556006	0.0883537	-0.630643	-334.946	1474.23	176.865	-1632.32
CAGL0I04224g	YGL163C	RAD54	11.0751	11.6308	10.9849	11.4327	0.0126498	0.010269	0.0138333	0.0127372	-0.090215	0.555637	0.447811	-0.198041	-130.781	1013.62	737.657	-406.746
CAGL0A02926g	YDR372C	VPS74	11.9944	12.5485	11.8852	12.3104	0.0155663	0.0127277	0.000102416	0.00155761	-0.109191	0.554042	0.425191	-0.238042	-297.413	1910.31	1296.54	-911.179
CAGL0D06138g	YGL040C	HEM2	15.0013	15.555	15.0685	15.6788	0.0109521	0.00893107	0.0172675	0.00717803	0.0672333	0.553731	0.610315	0.123818	1564.62	15345.2	18094.8	4314.27
CAGL0K04521g	YGR062C	COX18	10.3484	10.9019	10.9542	11.7765	0.017617	0.016158	0.0246088	0.014167	0.605829	0.553475	0.822218	0.874573	680.344	609.635	1523.99	1594.7
CAGL0L06644g			10.8551	11.408	10.8631	11.6126	0.0143083	0.0104425	0.0296314	0.0156584	0.00800945	0.552893	0.749439	0.204556	10.3123	865.088	1268.72	413.949
CAGL0K09768g	YNL137C	NAM9	12.6798	13.2327	13.2617	14.2885	0.0155469	0.00636489	0.0337886	0.0091138	0.58195	0.552887	1.0268	1.05586	3260.18	3064.3	10189.9	10385.8
CAGL0C01243g	YIL116W	HIS5	9.1311	9.68394	9.374	9.72412	0.00920238	0.029441	0.0128983	0.0165652	0.242903	0.552838	0.35012	0.0401844	102.817	261.832	182.247	23.2328
CAGL0H02695g	YKR058W	GLG1	8.0913	8.6435	9.01981	11.8762	0.00881402	0.0160508	0.00417227	0.0443166	0.928515	0.5522	2.85638	3.23269	246.355	127.177	3240.07	3359.25
CAGL0B00836g	YCL033C	MXR2	11.5316	12.0837	10.8672	10.5509	0.0183462	0.0427392	0.0225124	0.0400522	-0.664407	0.552172	-0.316294	-1.53287	-1092.54	1380.41	-367.724	-2840.67
CAGL0L01111g	YDL168W	SFA1	15.2769	15.829	14.7551	15.1356	0.013384	0.0147025	0.00330854	0.00543953	-0.521886	0.552091	0.38053	-0.693446	-12051.2	18509.6	8345.66	-22215.1
CAGL0C00627g	YBR128C	ATG14	10.9742	11.526	10.8779	11.6891	0.0117384	0.00532902	0.0177284	0.00901185	-0.0963621	0.55182	0.811235	0.163053	-129.98	937.328	1420.17	352.866
CAGL0M03069g	YMR282C	AEP2	11.1713	11.7229	11.6475	12.421	0.0112192	0.0195928	0.0110671	0.00670778	0.476263	0.551641	0.773447	0.698069	902.026	1074.11	2275.73	2103.65
CAGL0K05973g	YLR259C	HSP60	14.6996	15.2509	15.4217	16.2485	0.0171443	0.00649915	0.0167067	0.00609237	0.722089	0.551285	0.826839	0.997643	17283.7	12383.1	33963	38863.6
CAGL0J10560g	YDR439W	LRS4	9.67278	10.2229	9.54115	10.1887	0.0152487	0.0116681	0.015611	0.00773927	-0.131628	0.55011	0.647548	-0.03419	-71.1719	378.878	422.061	-27.9888
CAGL0K11022g	YDR236C	FMN1	12.5974	13.1475	12.4869	12.9681	0.0109908	0.00682758	0.012143	0.0104004	-0.110413	0.550107	0.481204	-0.179317	-456.579	2876.61	2272.67	-1060.51
CAGL0E03784g	YHL029C	OCA5	8.45125	9.00117	8.55136	9.35246	0.00272159	0.0300711	0.00325257	0.0449365	0.100111	0.549915	0.801097	0.351293	25.1502	162.404	278.529	141.274
CAGL0J03432g	YNL020C	ARK1	10.6169	11.1662	10.5659	11.1466	0.0205985	0.0353439	0.0347139	0.0102333	-0.0510203	0.549297	0.580694	-0.0196234	-54.5653	727.671	751.19	-31.0462
CAGL0A02321g	YHR096C	HXT5	13.0415	13.5904	11.2249	10.4599	0.0195913	0.0326758	0.0701411	0.0167434	-1.81664	0.548862	-0.76496	-3.13046	-6037.7	3903.05	-984.979	-10925.7
CAGL0M13695g	YMR299C	DYN3	10.8865	11.4353	10.7891	11.4139	0.0253409	0.0145541	0.0045431	0.00544412	-0.0973841	0.548832	0.62483	-0.0213862	-123.564	876.28	959.096	-40.7487
CAGL0I04884g	YDL007W	RPT2	14.1603	14.7087	14.2111	14.4801	0.00782377	0.0104683	0.00288732	0.0229991	0.0508732	0.54847	0.268911	-0.228685	657.144	8468.57	3886.15	-3925.28
CAGL0J11198g	YNL177C	MRPL22	11.814	12.3619	12.539	13.3196	0.0239806	0.00841738	0.0422396	0.00136182	0.72506	0.547961	0.780616	0.957715	2351	1663.49	4272.36	4959.87
CAGL0C02387g	YER034W	YER034W	10.3679	10.9157	9.7458	9.60882	0.021297	0.0393805	0.0250997	0.0350959	-0.622066	0.54781	-0.136983	-1.30686	-462.839	610.315	-77.7708	-1150.92
CAGL0L07656g	YML004C	GLO1	14.0595	14.607	13.8926	14.4107	0.0140259	0.00154376	0.0282419	0.0030814	-0.166939	0.54749	0.518115	-0.196314	-1865.69	7880.43	6571.33	-3174.79
CAGL0B03883g			10.5455	11.0922	10.506	10.4631	0.0271678	0.0394191	0.0203774	0.0143135	-0.0394491	0.546741	-0.0429372	-0.629127	-40.3122	688.642	-42.6418	-771.596
CAGL0M10175g	YKL010C	UFD4	11.9096	12.4561	11.89	11.7436	0.0379025	0.00811854	0.0259008	0.0184718	-0.0195901	0.546506	-0.146438	-0.712535	-51.8886	1771.85	-366.339	-2190.08
CAGL0D04928g	YPR138C	MEP3	10.3035	10.8493	10.3604	10.8677	0.0112548	0.0169875	0.0407846	0.0142053	0.0569455	0.545781	0.507255	0.0184188	50.8791	581.078	553.902	23.7036
CAGL0G07447g	YPL168W	YPL168W	9.20632	9.7515	9.80073	10.5728	0.0052804	0.0116041	0.028567	0.0308845	0.594406	0.545178	0.772087	0.821314	301.177	271.257	631.226	661.146
CAGL0J00253g	YGR023W	MTL1	9.68842	10.2326	9.23639	9.29143	0.0161412	0.0281123	0.0396091	0.0317916	-0.452029	0.544136	0.0550417	-0.941124	-221.94	378.016	23.4563	-576.5
CAGL0I00528g	YLR298C	YHC1	10.5899	11.1331	10.4105	11.0106	0.00736911	0.0160768	0.0130865	0.0286306	-0.1794	0.543189	0.600082	-0.122506	-180.226	704.674	702.055	-182.845
CAGL0K08536g	YKL103C	LAP4	11.9032	12.446	12.0506	12.7853	0.0170736	0.0194451	0.0345628	0.00964376	0.147409	0.542794	0.734684	0.339299	412.035	1749.55	2816.91	1479.39
CAGL0J04268g	YBL015W	ACH1	10.9113	11.454	12.2031	14.6533	0.0195779	0.00652599	0.0253356	0.0219922	1.29174	0.542706	2.45028	3.19931	2789.18	879.569	21053.9	22963.5
CAGL0G09174g	YPL195W	APL5	11.7787	12.3209	11.8409	12.1826	0.0117757	0.00914696	0.00294232	0.0167063	0.0622054	0.54215	0.341688	-0.138257	154.81	1602.69	980.333	-467.542
CAGL0L01089g	YDL171C	GLT1	12.9575	13.4996	13.0518	14.1836	0.0148436	0.00846579	0.0200352	0.0316546	0.0943246	0.542112	1.1318	0.684009	537.417	3627.85	10116	7025.54
CAGL0L09889g	YKL025C	PAN3	12.1531	12.6951	12.2679	12.7429	0.0114668	0.0202663	0.0237397	0.00664994	0.114857	0.542036	0.474995	0.0478166	377.426	2076.99	1923.04	223.478
CAGL0J02728g	YER047C	SAP1	10.6007	11.1424	10.922	11.3522	0.0182603	0.0119977	0.0180504	0.00694212	0.321257	0.541717	0.430224	0.209764	387.313	707.647	674.102	353.768
CAGL0M11220g	YMR224C	MRE11	10.6184	11.1601	10.6507	11.0819	0.0095263	0.0136514	0.00894754	0.015528	0.0322799	0.541648	0.431179	-0.0781892	35.5707	716.281	559.991	-120.719
CAGL0M09603g	YMR158W	MRPS8	12.4246	12.9662	13.2458	14.0677	0.0406941	0.0175916	0.052342	0.00688568	0.821125	0.541615	0.821942	1.10145	4215.58	2504.78	7457.74	9168.53
CAGL0K10912g	YMR193W	MRPL24	11.9915	12.5331	12.6388	13.3662	0.0269939	0.0188935	0.0436574	0.00795138	0.647273	0.541557	0.727409	0.833126	2305.61	1854.98	4181.59	4632.21
CAGL0L09713g	YKL016C	ATP7	14.068	14.6091	15.0746	15.6376	0.01377	0.00503175	0.0151403	0.00900734	1.00656	0.541101	0.563071	1.02853	17331.4	7816.05	16473.8	25989.1
CAGL0H09108g	YPL260W	YPL260W	13.0158	13.5569	13.3858	14.2441	0.00371529	0.0157783	0.00494332	0.0175075	0.370025	0.541059	0.858274	0.68724	2421.54	3768.79	8700.84	7353.59
CAGL0C01177g	YLR226W	BUR2	11.0999	11.6408	11.0679	11.3249	0.0087411	0.0180521	0.019203	0.018012	-0.0319663	0.540992	0.256967	-0.315991	-48.0954	998.557	418.523	-628.13
CAGL0C05049g	YAR042W	SWH1	11.2366	11.7771	11.142	11.5418	0.0214827	0.0149537	0.00928999	0.0233603	-0.0946112	0.540478	0.399822	-0.235268	-153.163	1096.58	721.65	-528.088
CAGL0I09702g	YOR306C	MCH5	9.30879	9.84914	8.65597	8.26911	0.0459774	0.018442	0.0223865	0.015259	-0.652817	0.540353	-0.386858	-1.58003	-230.824	288.133	-94.8759	-613.833
CAGL0K10736g	YML054C	CYB2	10.2941	10.8342	10.3186	11.7502	0.0185583	0.0118784	0.0119234	0.0222442	0.0245732	0.540142	1.43157	0.916003	21.5681	570.147	2167.72	1619.14
CAGL0H05335g	YPL072W	UBP16	10.3017	10.8402	9.99905	10.6571	0.0238162	0.00722779	0.00731468	0.0160345	-0.302684	0.538507	0.658091	-0.1831	-238.882	571.11	591.476	-218.516
CAGL0I10923g	YOR196C	LIP5	9.94589	10.4843	10.1703	10.8498	0.0251829	0.010389	0.0345726	0.00163394	0.224442	0.538389	0.679506	0.365559	166.02	446.155	693.229	413.093
CAGL0L00781g	YIL046W	MET30	11.1103	11.647	11.2041	11.7373	0.00530798	0.00844124	0.0302098	0.00239624	0.0937352	0.536631	0.533225	0.0903292	148.409	996.136	1054.94	207.209
CAGL0F05401g	YDR205W	MSC2	10.7123	11.2478	10.8752	11.2266	0.0199336	0.0311235	0.0452831	0.0312141	0.162864	0.535469	0.351485	-0.0211204	200.501	753.995	518.153	-35.3401
CAGL0K02101g	YER132C	PMD1	10.5271	11.0622	10.0885	9.84997	0.023835	0.0089048	0.0307707	0.0277043	-0.438606	0.535129	-0.238535	-1.21227	-386.84	662.663	-165.925	-1215.43
CAGL0C04092g	YDR007W	TRP1	11.591	12.1255	11.8054	12.2017	0.0180566	0.0153762	0.00813846	0.0256865	0.214462	0.534569	0.396245	0.0761378	494.405	1383.56	1131.31	242.15
CAGL0G09779g	YOR179C	SYC1	12.1401	12.6742	12.2962	12.5225	0.00387751	0.0221164	0.0112494	0.00318497	0.156107	0.53411	0.226324	-0.151679	515.808	2022.35	854.264	-652.283
CAGL0I01078g	YOR122C	PFY1	15.0917	15.625	14.9527	15.6746	0.0106855	0.0136042	0.0160265	0.0125394	-0.139026	0.533288	0.721922	0.0496075	-3207.88	15616.4	20592.1	1767.87
CAGL0E04708g	YDR058C	TGL2	8.92089	9.45375	9.08701	9.88166	0.00759476	0.0198575	0.00372943	0.00247494	0.166116	0.532852	0.794651	0.427915	59.1476	216.549	399.528	242.126
CAGL0I03938g	YDL134C	PPH21	13.573	14.1058	13.6488	14.1522	0.000510653	0.00956149	0.000466284	0.00832042	0.0758009	0.53281	0.503366	0.046357	657.415	5444.26	5362.57	575.717
CAGL0L08602g	YHR201C	PPX1	11.121	11.6533	10.1889	10.1327	0.0156926	0.0158303	0.0304853	0.0131595	-0.932068	0.532325	-0.0562478	-1.52064	-1059.91	993.904	-44.6345	-2098.45
CAGL0G03773g	YLL023C	POM33	12.9835	13.5156	12.9036	13.5987	0.0134844	0.00731671	0.0116707	0.0187604	-0.0798752	0.532073	0.695094	0.0831458	-436.205	3612.11	4743.07	694.754
CAGL0M03047g	YMR281W	GPI12	10.3907	10.9227	10.2741	10.9068	0.0109688	0.0250696	0.0331599	0.0261448	-0.116595	0.531989	0.632703	-0.0158804	-104.226	598.632	681.609	-21.2493
CAGL0I01188g	YHR107C	CDC12	11.5998	12.1313	11.8515	11.9815	0.0116828	0.00374534	0.018273	0.00801608	0.251624	0.531462	0.130073	-0.149765	591.424	1382.42	348.642	-442.356
CAGL0C02145g	YFR040W	SAP155	11.7916	12.323	11.9717	12.6754	0.0185279	0.0193555	0.00886004	0.0166017	0.180037	0.531384	0.703752	0.352405	471.198	1578.72	2525.23	1417.71
CAGL0J06754g	YML112W	CTK3	8.74196	9.27274	8.66353	9.48384	0.0144127	0.0141083	0.00754086	0.04364	-0.0784273	0.530783	0.820306	0.211096	-22.6534	190.402	310.519	97.4632
CAGL0B00396g	YCL057C-A	YCL057C-A	11.2269	11.7577	11.7886	12.7761	0.0604798	0.0501533	0.0505235	0.022794	0.561716	0.530777	0.987484	1.01842	1140.95	1065.89	3476.66	3551.72
CAGL0M13673g	YMR298W	LIP1	12.7277	13.2584	12.474	12.9552	0.00115947	0.00680056	0.00538286	0.00760609	-0.253731	0.530649	0.481178	-0.303202	-1093.95	3015.62	2252.24	-1857.33
CAGL0A02618g	YDR357C	CNL1	13.2258	13.7558	13.5864	13.9507	0.0161983	0.00944307	0.00511005	0.0231871	0.360593	0.530084	0.364298	0.194807	2720.18	4253.5	3533.19	1999.88
CAGL0D02068g	YKL135C	APL2	12.492	13.022	12.4637	13.0486	0.014492	0.0126266	0.0184997	0.00512825	-0.0283568	0.530013	0.584879	0.0265101	-112.123	2557.42	2823.8	154.262
CAGL0M03971g	YNL311C	SKP2	8.63554	9.16551	8.80101	9.76102	0.00672898	0.0119266	0.00498749	0.0055543	0.165467	0.529961	0.960009	0.595515	48.3324	176.536	421.646	293.442
CAGL0G08910g	YIL134W	FLX1	11.4386	11.9675	11.2956	11.5353	0.0350728	0.0230586	0.0383046	0.00991953	-0.142973	0.528915	0.239759	-0.432128	-261.87	1229.13	454.463	-1036.54
CAGL0K02717g	YHL004W	MRP4	12.0702	12.5984	12.7502	13.7041	0.0307296	0.0205433	0.0554212	0.0132167	0.679981	0.528187	0.953893	1.10569	2589.24	1901.2	6456.07	7144.11
CAGL0J00627g	YHR026W	VMA16	12.6084	13.1362	12.5066	13.3644	0.00954455	0.00608373	0.00301518	0.00567536	-0.101802	0.52787	0.857826	0.228154	-425.448	2758.83	4726.87	1542.6
CAGL0G01232g	YGL203C	KEX1	11.0301	11.5576	11.2774	11.8269	0.00812915	0.00903706	0.01513	0.00912235	0.247312	0.527481	0.549494	0.269325	391.046	923.091	1150.72	618.672
CAGL0F05533g	YDR197W	CBS2	9.75483	10.2823	10.2027	11.4156	0.011423	0.00422893	0.0356513	0.00847748	0.447842	0.527436	1.21293	1.13333	314.482	381.325	1553.29	1486.45
CAGL0M03333g	YEL015W	EDC3	11.9392	12.4659	11.8496	12.356	0.0129035	0.0202058	0.0142643	0.00237199	-0.0896698	0.526625	0.506439	-0.109856	-236.653	1730.09	1551.96	-414.778
CAGL0F08019g	YGR239C	PEX21	8.33349	8.85968	8.29568	8.48937	0.0241739	0.0162777	0.0173152	0.0410053	-0.037809	0.526194	0.193689	-0.370313	-8.34397	141.973	45.1501	-105.167
CAGL0J00583g	YHR028C	DAP2	13.5105	14.0367	13.6191	14.4869	0.0146305	0.0167352	0.0121513	0.0182726	0.108605	0.526116	0.86774	0.450229	912.436	5135.43	10378.2	6155.17
CAGL0F03069g	YDR423C	CAD1	11.7131	12.2389	11.8077	12.1947	0.0295827	0.00932829	0.0462729	0.01225	0.0946869	0.525816	0.386944	-0.0441852	227.733	1476.33	1102.81	-145.793
CAGL0M01144g	YDR335W	MSN5	11.0889	11.6145	11.2878	11.6464	0.0473048	0.0266995	0.0630577	0.0390443	0.198958	0.525657	0.358555	0.0318551	322.079	957.489	705.415	70.0055
CAGL0K11088g	YDR238C	SEC26	14.0451	14.5705	14.1896	14.4845	0.0214671	0.019098	0.0194683	0.0108344	0.144536	0.525423	0.294929	-0.0859573	1781.25	7426.79	4238.24	-1407.3
CAGL0F00957g			10.3609	10.886	10.3507	10.7357	0.0274575	0.0182053	0.0376076	0.0320049	-0.0101637	0.525121	0.385054	-0.15023	-9.23159	577.361	399.449	-187.143
CAGL0L03674g	YJL103C	GSM1	9.92579	10.4508	10.1357	11.0158	0.00211248	0.00912842	0.0171461	0.0275265	0.209938	0.524993	0.880109	0.565055	152.356	426.927	945.593	671.023
CAGL0J01771g			11.825	12.35	11.8636	12.3282	0.0161632	0.0154086	0.0353596	0.0191086	0.0386066	0.524958	0.4646	-0.0217521	98.3986	1592.34	1415.82	-78.1201
CAGL0H00550g	YJR118C	ILM1	12.3054	12.83	12.328	12.5677	0.0085353	0.00627726	0.00219566	0.0328257	0.0225956	0.524641	0.23975	-0.262295	79.8986	2219.88	929.517	-1210.46
CAGL0K04807g	YNL212W	VID27	11.1644	11.6876	11.1502	11.8358	0.018693	0.00658405	0.0126083	0.00172768	-0.014196	0.523287	0.685605	0.148122	-22.4732	1003.49	1382.63	356.667
CAGL0A01089g	YPL272C	YPL272C	11.2708	11.7935	11.3537	12.5683	0.0289929	0.0299307	0.0171577	0.0131814	0.0829224	0.522743	1.21463	0.774806	146.177	1078.96	3456.53	2523.75
CAGL0J03564g	YCR067C	SED4	12.0134	12.5361	11.9457	12.1869	0.00801021	0.005817	0.0129963	0.00803719	-0.0677774	0.52265	0.241248	-0.349179	-189.737	1805	717.971	-1276.77
CAGL0K07293g	YMR246W	FAA4	13.18	13.7025	12.8489	13.4367	0.0163963	0.0262307	0.00431413	0.0185194	-0.331086	0.522477	0.587772	-0.26579	-1903.08	4050.2	3710.29	-2242.98
CAGL0I04136g	YGL226W	MTC3	8.56244	9.08324	8.65913	9.39136	0.0176702	0.0308266	0.0165979	0.0188601	0.0966846	0.520793	0.732233	0.308125	26.2041	164.356	267.298	129.146
CAGL0L04048g	YNL121C	TOM70	10.4494	10.9701	11.1786	11.8184	0.0153787	0.00236882	0.023795	0.00507966	0.729146	0.520647	0.639849	0.848348	919.597	607.695	1293.77	1605.67
CAGL0L01991g	YKL033W	TTI1	10.1157	10.6358	10.0013	10.1858	0.0171956	0.00730235	0.00197989	0.00303617	-0.114395	0.52009	0.184467	-0.450017	-84.5802	481.588	139.801	-426.367
CAGL0F00693g	YOR323C	PRO2	13.6012	14.1207	13.2237	13.508	0.00311023	0.00585908	0.00498556	0.00866328	-0.377498	0.519481	0.284328	-0.612651	-2861.01	5386.29	2083.85	-6163.46
CAGL0A02728g	YDR363W-A	SEM1	13.5577	14.0763	13.2813	13.7972	0.0226709	0.0247137	0.0246084	0.0150556	-0.276438	0.518594	0.515931	-0.2791	-2102.61	5215.85	4280.06	-3038.41
CAGL0C04697g	YJR101W	RSM26	12.5794	13.0979	13.4339	14.4556	0.0268718	0.0105806	0.0466203	0.000955974	0.854482	0.518429	1.02172	1.35778	4946.03	2646.47	11402.3	13701.9
CAGL0I09042g	YFR027W	ECO1	10.5465	11.0647	10.434	11.3526	0.0215768	0.010862	0.014287	0.0134696	-0.112468	0.518204	0.918568	0.287896	-112.164	646.355	1231.59	473.069
CAGL0K08008g	YPR089W	YPR089W	12.0914	12.6093	12.0387	12.4229	0.0158391	0.00480664	0.0161692	0.00975212	-0.0527166	0.517918	0.384194	-0.186441	-156.583	1884.74	1283.8	-757.524
CAGL0G08602g	YIL119C	RPI1	10.3348	10.8514	9.87798	10.6101	0.0137708	0.0372076	0.0206255	0.0151048	-0.456831	0.516567	0.732153	-0.241246	-350.527	556.044	622.079	-284.492
CAGL0H07557g	YGL254W	FZF1	10.4517	10.9666	10.1942	10.2155	0.00814961	0.0145505	0.0101872	0.00856648	-0.257517	0.514873	0.0212833	-0.751107	-228.946	600.633	17.4115	-812.167
CAGL0K08844g	YHL021C	AIM17	9.38287	9.89742	9.67642	11.073	0.0218271	0.0144454	0.00210989	0.00923206	0.293543	0.514547	1.3966	1.1756	150.645	286.104	1336.06	1200.61
CAGL0H04829g	YML015C	TAF11	9.30795	9.8213	9.3744	10.0165	0.0148446	0.00409409	0.0339126	0.0273368	0.0664539	0.513356	0.642064	0.195163	29.8785	270.877	372.047	131.049
CAGL0K02651g	YHL008C	YHL008C	9.57658	10.0898	9.0321	8.67157	0.0197393	0.0104189	0.0034076	0.017126	-0.544478	0.513172	-0.360529	-1.41818	-240.03	326.177	-115.761	-681.968
CAGL0G04653g	YDR493W	MZM1	10.3439	10.8567	10.7367	11.6532	0.0300619	0.0231755	0.0361985	0.0117656	0.392753	0.512805	0.91651	0.796459	406.661	554.725	1514.44	1366.38
CAGL0M02255g	YPL152W	RRD2	12.1416	12.654	11.8122	12.3442	0.00351302	0.0053147	0.0158348	0.0155725	-0.329432	0.512379	0.532026	-0.309785	-922.439	1926.66	1603.66	-1245.44
CAGL0K01771g			9.18022	9.69174	9.29138	10.0577	0.0385641	0.0206939	0.0149466	0.00822053	0.111164	0.511524	0.766299	0.365939	46.4673	246.874	439.178	238.771
CAGL0G01870g			12.0912	12.6024	12.1928	12.5518	0.0219808	0.0386406	0.0426339	0.0199375	0.101598	0.511262	0.359007	-0.0506573	318.347	1855.67	1322.75	-214.575
CAGL0J04796g	YLR427W	MAG2	11.8358	12.3468	11.5843	12.0865	0.0274277	0.0261317	0.0238016	0.00795662	-0.251437	0.511085	0.502233	-0.260289	-584.623	1553.92	1278.62	-859.927
CAGL0F03223g	YDR436W	PPZ2	12.8126	13.3223	13.0209	13.5775	0.00902588	0.00595292	0.0213556	0.000755674	0.208324	0.509761	0.556574	0.255137	1117.54	3048.87	3912.78	1981.45
CAGL0M05027g	YMR237W	BCH1	12.3032	12.8109	12.3972	12.5592	0.025268	0.0235398	0.0205725	0.0155166	0.0939467	0.507656	0.161977	-0.251732	340.07	2131.51	640.932	-1150.51
CAGL0M09636g	YMR156C	TPP1	10.1735	10.6807	10.4381	10.9125	0.0153182	0.025423	0.010229	0.00633778	0.264674	0.507212	0.474391	0.231852	232.543	486.534	540.15	286.159
CAGL0I04488g	YBR017C	KAP104	11.6493	12.1556	11.5923	11.6165	0.0213856	0.0152286	0.0335891	0.00983775	-0.0569914	0.506334	0.0241334	-0.539192	-124.417	1350.5	52.0858	-1422.83
CAGL0B02761g	YLR361C	DCR2	10.2349	10.7404	10.4553	10.2669	0.0192078	0.0101894	0.0262126	0.0170189	0.22043	0.505466	-0.188392	-0.473428	198.932	505.62	-171.872	-478.56
CAGL0G08338g	YLR241W	YLR241W	11.3351	11.8405	11.6486	11.9364	0.00970503	0.0177254	0.016572	0.0302882	0.313474	0.505376	0.287807	0.0959056	627.004	1083.75	708.822	252.072
CAGL0D00924g	YDL058W	USO1	11.0835	11.5887	11.1909	11.202	0.040099	0.0235996	0.0342216	0.0212402	0.107389	0.505214	0.011152	-0.386673	167.693	909.966	18.1405	-724.133
CAGL0I10538g	YGR129W	SYF2	9.46871	9.97349	9.1317	9.69169	0.0221187	0.0235235	0.00628446	0.041242	-0.337004	0.50478	0.559989	-0.281795	-147.601	296.813	266.03	-178.383
CAGL0G08360g	YLR240W	VPS34	9.95583	10.4594	9.83718	10.4304	0.01635	0.0120999	0.00784915	0.0178785	-0.118656	0.503581	0.593208	-0.0290289	-78.4117	414.856	465.221	-28.0473
CAGL0M07095g	YHR190W	ERG9	13.9954	14.498	13.9743	14.1866	0.014772	0.00949128	0.00812968	0.00783014	-0.021111	0.502575	0.212318	-0.311368	-237.25	6806.29	2551.83	-4491.71
CAGL0H08547g	YPR051W	MAK3	14.1111	14.6134	13.566	14.5181	0.0209329	0.00902891	0.036557	0.0167641	-0.545068	0.50233	0.952033	-0.0953637	-5567.71	7370.14	11334.6	-1603.29
CAGL0C03223g	YLL041C	SDH2	9.18198	9.6827	10.704	13.1492	0.0913011	0.0234044	0.106607	0.0243542	1.52202	0.500719	2.44524	3.46654	1087.28	240.999	7416.72	8263
CAGL0M10373g	YDR004W	RAD57	10.482	10.9822	10.5331	11.1731	0.0057746	0.0122475	0.00355815	0.012433	0.0511061	0.500241	0.640077	0.190942	51.5697	592.726	827.411	286.255
CAGL0K12254g	YBR105C	VID24	10.5575	11.0551	11.4222	13.931	0.0391765	0.137256	0.0709949	0.0330562	0.864667	0.497575	2.50879	2.87588	1237.18	620.669	12874.4	13490.9
CAGL0H03333g	YGL080W	FMP37	10.769	11.2663	10.6863	11.28	0.0358239	0.0271561	0.0287104	0.0167209	-0.0826587	0.497381	0.593727	0.0136875	-97.1654	718.3	838.946	23.481
CAGL0D06154g	YGL041W-A	YGL041W-A	12.8726	13.3696	13.1665	13.7328	0.0318969	0.017062	0.0246083	0.00172995	0.293948	0.496991	0.566306	0.363262	1694.83	3084.33	4420	3030.5
CAGL0L05962g	YGL178W	MPT5	11.9971	12.4938	12.1475	11.8687	0.037638	0.0148361	0.0281345	0.0435352	0.150415	0.496683	-0.278874	-0.625142	449.207	1679.96	-797.46	-2028.22
CAGL0K05621g	YOR081C	TGL5	10.9687	11.4651	10.9867	11.7101	0.0106438	0.0201496	0.0124687	0.0034266	0.018028	0.496475	0.723434	0.244987	25.1993	823.171	1321.23	523.261
CAGL0H01045g	YDR282C	YDR282C	9.90349	10.3993	9.99962	10.7821	0.0113522	0.00850235	0.00844845	0.0147804	0.0961328	0.495789	0.782491	0.382836	65.9924	392.76	737.188	410.42
CAGL0M05225g	YBR192W	RIM2	10.758	11.253	11.0841	12.0031	0.0140334	0.0061568	0.0111433	0.00485148	0.326091	0.495035	0.919022	0.750077	439.18	708.881	1933.89	1664.19
CAGL0J01375g	YMR088C	VBA1	10.3865	10.881	10.5954	11.0729	0.00808494	0.0077782	0.0216717	0.0214316	0.208894	0.494488	0.477564	0.19197	208.552	547.237	607.079	268.394
CAGL0L09229g	YPR004C	AIM45	11.0717	11.5655	11.5545	12.2728	0.0107678	0.00780431	0.0163798	0.00681875	0.482803	0.493797	0.718278	0.707284	855.491	878.5	1940.75	1917.74
CAGL0J05258g	YJL063C	MRPL8	14.1949	14.6884	14.7595	15.3752	0.0218331	0.0131526	0.0326142	0.016036	0.564527	0.493422	0.615702	0.686806	8981.56	7647.71	14764	16097.8
CAGL0J09680g	YDL205C	HEM3	11.4722	11.9639	11.5244	12.557	0.0124798	0.018794	0.0484713	0.0120066	0.0521975	0.491635	1.03257	0.593136	104.674	1153.58	3080.27	2031.37
CAGL0D01914g	YLR026C	SED5	11.7541	12.2456	11.655	12.2111	0.00246311	0.00409016	0.00603977	0.0111917	-0.0991727	0.491478	0.556091	-0.0345603	-229.47	1402.02	1516.54	-114.951
CAGL0K02343g	YPR022C	YPR022C	11.4131	11.9041	11.5966	12.0861	0.031018	0.0180513	0.0252897	0.0140882	0.183512	0.490979	0.489471	0.182005	369.914	1105.55	1250.96	515.33
CAGL0C01551g	YPL177C	CUP9	10.6348	11.1256	10.8411	11.1296	0.0220806	0.0351799	0.0506374	0.0312443	0.206279	0.490731	0.288437	0.00398457	244.401	644.21	405.989	6.17925
CAGL0D06688g	YOR374W	ALD4	11.8926	12.3832	13.8951	16.055	0.0144305	0.00922851	0.0145958	0.0394553	2.00252	0.490629	2.15987	3.67176	11432.9	1540.07	52846.1	62738.9
CAGL0C03201g	YLL040C	VPS13	11.1101	11.6002	10.8996	11.2008	0.0322528	0.027884	0.00870816	0.0326123	-0.210445	0.49012	0.301219	-0.399346	-300.009	894.222	443.553	-750.678
CAGL0M04389g	YLR135W	SLX4	9.73717	10.2272	9.83104	10.5039	0.0159166	0.0201284	0.0255523	0.00797069	0.0938718	0.489989	0.672853	0.276736	57.3783	345.166	541.238	253.45
CAGL0H02277g			8.29015	8.77996			0.0174003	0.0380824				0.489804				126.543
CAGL0L04994g	YMR052W	FAR3	10.3148	10.8043	10.3345	10.9845	0.00523807	0.00740182	0.0233368	0.0176559	0.0197366	0.489576	0.650037	0.180198	17.5438	514.596	734.959	237.907
CAGL0K12320g	YBR108W	AIM3	10.5617	11.051	10.5686	10.9522	0.00667008	0.0130235	0.0151612	0.0180053	0.00684023	0.489256	0.383671	-0.0987446	7.18333	610.212	462.67	-140.359
CAGL0A03927g	YLR203C	MSS51	11.2708	11.7595	11.6457	12.4602	0.0084801	0.0245469	0.00280161	0.0107458	0.374941	0.488746	0.814548	0.700743	733.297	996.282	2431.09	2168.1
CAGL0B03839g	YJR010W	MET3	10.6063	11.0949	10.6926	11.0151	0.0195365	0.0151641	0.0368162	0.0155678	0.0863088	0.488608	0.322489	-0.0798095	96.1062	628.373	414.554	-117.713
CAGL0E04048g	YLL050C	COF1	16.5049	16.9934	16.518	17.1036	0.00332328	0.00737624	0.00798111	0.00919792	0.0131811	0.488531	0.585599	0.11025	853.532	37478.2	46986.1	10361.5
CAGL0L12650g	YPL042C	SSN3	9.04917	9.53752	8.94651	9.63246	0.00285698	0.00869365	0.00395629	0.0176608	-0.102667	0.488348	0.685953	0.0949384	-36.3888	213.404	300.342	50.5493
CAGL0I08525g	YPR168W	NUT2	11.8584	12.3463	11.7787	12.375	0.0063255	0.0116119	0.00063837	0.0199299	-0.0796626	0.487901	0.596255	0.0286917	-199.466	1494.12	1798.18	104.593
CAGL0I01474g	YJR046W	TAH11	12.5696	13.0572	12.7925	13.1468	0.00889337	0.03375	0.0239645	0.0128791	0.222895	0.487605	0.354322	0.0896115	1015.6	2444.38	1974.97	546.196
CAGL0F07953g	YGR236C	SPG1	8.29352	8.78079		9.53101	0.0205224	0.0406424		0.0633573		0.487269		0.750221		126.066		299.984
CAGL0L08844g	YPL008W	CHL1	9.18403	9.67089	8.97644	9.28552	0.029514	0.0232487	0.0174065	0.0171021	-0.207595	0.486852	0.309078	-0.385369	-77.9543	233.469	120.343	-191.08
CAGL0A03718g	YGL206C	CHC1	14.8695	15.3562	15.2703	15.5179	0.0293497	0.0156329	0.0265671	0.0283585	0.400791	0.486695	0.24763	0.161727	9585.69	12010.3	7400.18	4975.6
CAGL0G05329g	YDR073W	SNF11	10.5285	11.0151	10.3934	11.0044	0.0187154	0.0218001	0.0176772	0.0344798	-0.135146	0.486596	0.611008	-0.0107335	-132.084	592.51	709.254	-15.3404
CAGL0M07469g	YMR026C	PEX12	11.5402	12.0246	11.723	12.2242	0.007129	0.00538629	0.00459068	0.00417139	0.182808	0.484349	0.501138	0.199597	402.324	1188.15	1404.02	618.188
CAGL0J06622g	YML107C	PML39	11.3813	11.8653	11.4507	12.0619	0.010959	0.0168755	0.00434437	0.00514726	0.0693318	0.483987	0.611198	0.196542	131.329	1063.33	1476.53	544.529
CAGL0H10582g	YDL122W	UBP1	11.5864	12.0702	11.5628	11.6549	0.032646	0.0173429	0.0477227	0.017865	-0.0236218	0.483834	0.0921269	-0.415329	-49.9393	1225.28	199.479	-1075.74
CAGL0K00341g			8.66537	9.14916	8.51079	9.2369	0.0114725	0.00663528	0.00788404	0.0128582	-0.154582	0.483784	0.726104	0.0877378	-41.2537	161.757	238.612	35.6005
CAGL0M10593g	YNR020C	ATP23	10.963	11.4462	11.5791	12.1702	0.0256334	0.00774361	0.0309947	0.0155689	0.616142	0.48326	0.591104	0.723987	1063.46	794.243	1549.36	1818.57
CAGL0B02299g	YML114C	TAF8	9.0669	9.54998	9.22058	9.65086	0.0278537	0.0157486	0.0543694	0.014973	0.153678	0.483084	0.430283	0.100877	60.2813	213.302	207.311	54.2902
CAGL0F00627g	YDR515W	SLF1	11.6511	12.1336	11.5572	11.5179	0.0252592	0.00430231	0.00381805	0.0234862	-0.0938545	0.482543	-0.0393036	-0.615701	-202.56	1277.43	-80.989	-1560.98
CAGL0H05049g	YLR382C	NAM2	8.89875	9.38095	9.29651	10.4462	0.00599704	0.0119307	0.0230379	0.00793631	0.397758	0.4822	1.14972	1.06527	151.523	189.427	766.347	728.443
CAGL0L05478g	YJL121C	RPE1	14.1109	14.5928	13.719	14.0353	0.0111259	0.0148137	0.0167695	0.0137822	-0.391907	0.481941	0.316288	-0.557561	-4208.83	7017.49	3305.31	-7921
CAGL0H08998g	YGL134W	PCL10	11.2026	11.6841	10.8157	11.9948	0.0185993	0.0261283	0.0219099	0.0102323	-0.38687	0.481481	1.17903	0.310681	-554.35	933.706	2278.74	790.686
CAGL0M07117g	YHR191C	CTF8	10.5628	11.0423	10.266	11.0517	0.0298244	0.023159	0.0234517	0.0312249	-0.296815	0.479516	0.785753	0.00942192	-281.271	596.381	891.47	13.8183
CAGL0M09317g	YJR080C	AIM24	10.3539	10.8326	11.0172	11.8618	0.0178631	0.00305638	0.0174665	0.0166077	0.663262	0.478745	0.844623	1.02914	763.821	515.004	1649.28	1898.1
CAGL0L07282g	YDL099W	BUG1	12.9602	13.4378	12.8753	13.1313	0.00473562	0.00343085	0.000307857	0.00275831	-0.0849235	0.477541	0.256041	-0.306423	-455.565	3126.87	1459.14	-2123.3
CAGL0L03520g	YJL095W	BCK1	10.603	11.0799	10.8502	11.1093	0.0146299	0.00715659	0.00646039	0.0150508	0.247247	0.476876	0.259072	0.0294431	290.751	609.259	363.138	44.6294
CAGL0K05423g	YPR040W	TIP41	11.1703	11.6467	10.9663	11.5298	0.0275502	0.019122	0.00247854	0.0208869	-0.203969	0.476443	0.563544	-0.116868	-303.831	901.779	956.12	-249.489
CAGL0I08701g	YGR172C	YIP1	12.9568	13.4331	12.7652	13.3844	0.0108163	0.00776326	0.0142888	0.012306	-0.19161	0.476307	0.619192	-0.0487251	-988.806	3110.02	3731.51	-367.313
CAGL0L06270g	YDR099W	BMH2	14.694	15.169	14.7025	15.0383	0.00506537	0.0073521	0.00512399	0.00519784	0.00854175	0.474966	0.335727	-0.130698	157.394	10334	6985.93	-3190.65
CAGL0A03102g	YDR380W	ARO10	11.8792	12.3539	12.2929	11.7446	0.0190876	0.0421111	0.0106452	0.0536856	0.413739	0.47479	-0.548312	-0.609363	1251.11	1468.01	-1586.59	-1803.49
CAGL0D06204g	YGL045W	RIM8	12.1804	12.6549	12.0964	12.7202	0.000456746	0.00957194	0.00575379	0.00484704	-0.0840256	0.474507	0.62382	0.0652876	-262.615	1807.64	2368.82	298.558
CAGL0B02794g	YLR359W	ADE13	12.5621	13.0363	12.8229	13.1528	0.00546628	0.0114423	0.000356903	0.00385126	0.260821	0.474235	0.329926	0.116512	1198.36	2353.53	1861.79	706.61
CAGL0G01298g	YNL051W	COG5	10.9079	11.3821	10.6911	11.1426	0.0079346	0.00928879	0.018523	0.0025579	-0.216774	0.474207	0.451419	-0.239563	-268.056	747.71	607.401	-408.364
CAGL0J00451g			13.3074	13.781	12.6298	12.7112	0.214861	0.132181	0.112474	0.0791246	-0.677631	0.473523	0.081396	-1.06976	-3799.68	3938.43	367.864	-7370.24
CAGL0I08459g	YPR165W	RHO1	12.8711	13.3444	13.1165	13.2754	0.0129664	0.00211525	0.0217901	0.00977976	0.245354	0.473273	0.158948	-0.0689713	1388.89	2908.79	1034.38	-485.533
CAGL0E02299g	YOL013C	HRD1	12.0715	12.5444	11.9208	12.4867	0.0256397	0.013582	0.0206731	0.00146137	-0.150739	0.472896	0.565942	-0.0576936	-427.02	1669.55	1862.4	-234.176
CAGL0M00374g	YJR137C	MET5	10.339	10.8117	10.2345	10.7187	0.0110079	0.00620396	0.0233589	0.00165056	-0.104471	0.472679	0.484196	-0.0929544	-90.4761	502.133	480.456	-112.153
CAGL0M11484g	YDR127W	ARO1	13.8476	14.3202	14.0057	14.0398	0.0190884	0.0155047	0.0124596	0.0110922	0.158076	0.472534	0.0340949	-0.280364	1707.07	5713.12	393.364	-3612.68
CAGL0G04873g	YLR371W	ROM2	11.1054	11.5777	11.2416	11.0967	0.0176772	0.00928585	0.0256284	0.0336397	0.136255	0.472354	-0.1449	-0.480999	218.221	853.448	-231.384	-866.611
CAGL0K01881g	YDL013W	SLX5	10.6028	11.0744	10.4662	11.0144	0.00748771	0.0473036	0.0178476	0.0183019	-0.136565	0.471613	0.548121	-0.0600569	-140.455	601.3	653.83	-87.9253
CAGL0E02739g	YOR007C	SGT2	16.0246	16.496	15.9015	16.2046	0.0102203	0.0116622	0.00581386	0.0259271	-0.123171	0.47139	0.303095	-0.291466	-5455.32	25762.2	14310	-16907.5
CAGL0L00319g	YJL167W	ERG20	13.4005	13.8719	13.323	13.0227	0.00895066	0.014641	0.00129288	0.00814488	-0.0775315	0.471316	-0.300333	-0.84918	-565.786	4178.04	-1925.9	-6669.73
CAGL0D02376g	YLR117C	CLF1	10.5756	11.046	10.6327	11.004	0.0119948	0.0110882	0.0324655	0.00864234	0.0570528	0.470322	0.371283	-0.0419864	61.561	588.194	465.987	-60.6455
CAGL0H04983g			11.0045	11.4748	13.5702	13.9132	0.0327103	0.0483121	0.0581518	0.0361291	2.56563	0.470257	0.343047	2.43842	10108.1	791.694	3264.83	12581.3
CAGL0A04455g	YBL066C	SEF1	10.4772	10.9474	11.0267	11.9809	0.016423	0.0159928	0.0212548	0.00496392	0.54949	0.470167	0.954267	1.03359	660.787	549.177	1956.03	2067.64
CAGL0H01815g	YJR060W	CBF1	11.2376	11.7073	11.3709	11.6076	0.0200353	0.00833951	0.0197662	0.0162342	0.133266	0.469691	0.236768	-0.0996561	233.676	929.188	472.329	-223.183
CAGL0K00451g	YKL206C	ADD66	12.4433	12.9129	11.962	12.5591	0.0130612	0.0121726	0.0199795	0.0345009	-0.48132	0.469651	0.597127	-0.353844	-1579.9	2142.94	2045.4	-1677.45
CAGL0G05225g	YDR068W	DOS2	11.4784	11.948	11.4498	11.7569	0.0173394	0.0160968	0.0176208	0.0298806	-0.0286391	0.469593	0.307138	-0.191094	-56.0829	1097.72	663.645	-490.159
CAGL0E01045g	YDR162C	NBP2	10.9683	11.436	11.1331	11.4818	0.00406955	0.00684976	0.0119095	0.00865347	0.164831	0.46777	0.348695	0.0457556	242.484	767.252	614.049	89.2813
CAGL0D05764g	YLL003W	SFI1	10.3494	10.8152	10.3683	11.1657	0.0235829	0.0311751	0.0244698	0.0069789	0.0188616	0.465754	0.797393	0.350501	17.1689	497.123	975.448	495.494
CAGL0J11836g	YML042W	CAT2	12.4687	12.934	12.2088	12.8892	0.00293372	0.0115139	0.0104291	0.00578096	-0.259887	0.465365	0.68046	-0.0447916	-934.376	2157.67	2852.81	-239.236
CAGL0I08019g	YOL075C	YOL075C	10.9495	11.414	11.133	11.547	0.0125257	0.0221964	0.0187841	0.0295423	0.183494	0.46444	0.413955	0.133009	268.225	751.058	746.364	263.53
CAGL0D06402g	YLR303W	MET17	10.9415	11.4053	10.8368	11.9113	0.0251259	0.0252738	0.052204	0.00455076	-0.104679	0.463786	1.07448	0.50601	-137.641	745.66	2022.78	1139.48
CAGL0L07304g	YDL100C	GET3	14.0724	14.5354	13.8472	13.975	0.00290922	0.0102254	0.00135829	0.0143288	-0.22521	0.462986	0.127782	-0.560414	-2489.87	6518.71	1364.88	-7643.7
CAGL0K00517g	YKL203C	TOR2	11.6256	12.0878	11.8731	11.9209	0.0216761	0.0187979	0.0245127	0.0393487	0.247528	0.462241	0.0477751	-0.166938	591.41	1193.37	126.299	-475.659
CAGL0M01122g	YDR336W	YDR336W	9.77809	10.2389	9.99282	10.8126	0.00137732	0.000970932	0.0041457	0.0131339	0.214725	0.460778	0.81982	0.573767	140.905	330.381	779.659	590.184
CAGL0M12298g	YAL051W	OAF1	11.7507	12.211	12.1865	12.6833	0.00146322	0.0127333	0.00622207	0.01041	0.435803	0.460232	0.49671	0.472281	1215.31	1294.91	1915.8	1836.19
CAGL0F07931g	YGR235C	YGR235C	13.8377	14.2978	14.5697	15.0229	0.0249082	0.0175817	0.00781284	0.00472069	0.732091	0.460105	0.453166	0.725152	9677.87	5499.5	8974.4	13152.8
CAGL0L13046g	YHR122W	YHR122W	10.1072	10.5657	9.95368	10.0919	0.00644693	0.00744331	0.00239323	0.0118968	-0.153562	0.458436	0.138247	-0.473751	-111.374	412.586	99.7272	-424.233
CAGL0E04664g	YDR056C	YDR056C	12.2783	12.7351	12.0272	12.6676	0.0129467	0.0186052	0.0181283	0.0126828	-0.251168	0.456746	0.640449	-0.0674649	-793.747	1850.15	2332.42	-311.48
CAGL0I08085g	YOL071W	EMI5	11.4536	11.9098	11.9682	12.4419	0.106359	0.0337886	0.0424183	0.018152	0.5147	0.456208	0.473663	0.532155	1202.3	1043.1	1557.18	1716.38
CAGL0K01925g	YER136W	GDI1	12.6091	13.0653	12.2293	12.4737	0.00773657	0.0173392	0.0212324	0.0181539	-0.379801	0.456194	0.244438	-0.591558	-1446.06	2323.62	886.524	-2883.15
CAGL0I01650g	YJR039W	YJR039W	11.1388	11.5937	11.2304	11.7508	0.0212224	0.0220979	0.003717	0.0171886	0.0916212	0.454949	0.52042	0.157092	147.84	835.93	1043.64	355.549
CAGL0C04499g	YDL006W	PTC1	10.8406	11.2952	10.9695	11.3741	0.00218401	0.0162346	0.0219375	0.0102642	0.128871	0.454555	0.404616	0.0789318	171.347	679.171	649.143	141.319
CAGL0K04851g	YNL214W	PEX17	11.1067	11.5602	11.0592	12.0903	0.0122544	0.005728	0.029168	0.013057	-0.0474499	0.453472	1.03103	0.530111	-71.3481	814.444	2226.63	1340.83
CAGL0C00605g	YBR129C	OPY1	9.31298	9.76636	9.55935	10.3062	0.0143805	0.00761752	0.0155546	0.0129278	0.246376	0.453385	0.746815	0.539806	118.446	234.858	511.606	395.194
CAGL0C03597g	YCR088W	ABP1	14.9256	15.3789	14.8767	15.1649	0.0124459	0.0087587	0.0159554	0.00773203	-0.0488626	0.453344	0.288162	-0.214044	-1036.38	11490.1	6651.19	-5875.33
CAGL0H00264g	YLR457C	NBP1	8.97036	9.42314	8.65741	9.37537	0.0098677	0.0382693	0.0121503	0.0456841	-0.312947	0.45278	0.717962	-0.0477645	-97.8117	184.923	260.378	-22.3568
CAGL0K12650g	YFL037W	TUB2	11.4282	11.8806	11.3354	11.1227	0.0248203	0.0124711	0.0130667	0.0185219	-0.0928129	0.452453	-0.212696	-0.757962	-171.699	1015.1	-354.204	-1541
CAGL0B01166g	YLR182W	SWI6	10.6031	11.0555	10.6715	10.9871	0.0224282	0.0247426	0.0169257	0.00316998	0.068429	0.452427	0.315604	-0.0683942	75.5523	572.916	398.82	-98.5433
CAGL0K05841g			10.9933	11.4457	11.1366	11.3136	0.0180139	0.00430576	0.0258654	0.0213375	0.143322	0.452395	0.177016	-0.132057	212.913	750.806	293.909	-243.984
CAGL0B02629g	YDR251W	PAM1	11.6226	12.0747	11.8631	12.3152	0.0150853	0.029816	0.0155796	0.0111346	0.240498	0.452081	0.452109	0.240527	571.983	1160.4	1370.99	782.58
CAGL0J01699g	YPR010C-A	YPR010C-A	12.7045	13.1561	13.878	14.4623	0.0234059	0.0133043	0.0260282	0.0110254	1.17351	0.451663	0.584314	1.30616	8380.76	2453.72	7517.58	13444.6
CAGL0L00979g	YIL039W	TED1	11.7494	12.2007	11.6177	11.9747	0.000989272	0.0034727	0.00758301	0.00224051	-0.131716	0.451297	0.35698	-0.226033	-300.415	1264.49	882.245	-682.663
CAGL0A03058g	YDR379W	RGA2	12.3097	12.7597	13.5195	13.1863	0.00594673	0.0145134	0.0344174	0.00766915	1.20982	0.450039	-0.333211	0.426566	6666.13	1858.47	-2421.75	2385.91
CAGL0J04752g	YLR425W	TUS1	11.4844	11.9341	11.5169	11.7327	0.00628871	0.012437	0.00682108	0.00745879	0.0325359	0.449675	0.21575	-0.201389	65.3501	1047.89	472.716	-509.822
CAGL0L07722g	YCR012W	PGK1	17.8912	18.3406	17.8295	18.3697	0.0093872	0.0104045	0.00640123	0.00903041	-0.061671	0.44943	0.540198	0.0290971	-10173	88854.9	105791	6763.12
CAGL0J09306g	YDL128W	VCX1	12.0429	12.4916	12.113	12.8075	0.000269111	0.0137888	0.00146088	0.0188496	0.0700844	0.44875	0.694559	0.315894	210.042	1539.54	2739.22	1409.73
CAGL0H02827g	YJL073W	JEM1	10.5973	11.0444	10.6897	11.2356	0.00322548	0.00789253	0.0113508	0.00384169	0.0923878	0.447111	0.545892	0.191169	102.454	562.837	759.634	299.251
CAGL0L03938g	YNL115C	YNL115C	8.90202	9.34857	8.98475	10.2748	0.0421333	0.00648024	0.0185008	0.0417138	0.0827385	0.446553	1.29005	0.926233	28.2371	173.547	732.246	586.936
CAGL0L04576g	YOR172W	YRM1	10.3477	10.7941	10.509	10.9032	0.00749038	0.013414	0.0342992	0.00975144	0.161331	0.446421	0.394201	0.109111	154.172	472.552	457.876	139.496
CAGL0H08283g	YOR020C	HSP10	13.8828	14.329	14.2551	15.2359	0.0395221	0.015662	0.0461075	0.0202584	0.37233	0.44624	0.980768	0.906858	4447.6	5475.4	19034.9	18007.1
CAGL0M08426g	YJL163C	YJL163C	9.20914	9.6553	9.30441	10.6866	0.00996628	0.0406107	0.0102754	0.0055338	0.0952654	0.446154	1.38215	1.03126	40.4023	214.497	1015.79	841.7
CAGL0G03509g	YER114C	BOI2	9.83954	10.2854	9.80934	10.3993	0.0374825	0.0308408	0.0174107	0.0341356	-0.0301971	0.445889	0.59	0.113914	-18.978	331.81	453.325	102.538
CAGL0K07744g	YBR111C	YSA1	13.4913	13.9368	13.3999	13.6125	0.0152772	0.018566	0.00645479	0.00401339	-0.0913389	0.445499	0.212566	-0.324272	-706.452	4166.08	1715.89	-3156.65
CAGL0L10956g	YOR275C	RIM20	10.4147	10.8598	10.4931	10.5698	0.00905662	0.0226511	0.00693004	0.0186721	0.0784533	0.445178	0.0767126	-0.290012	76.2827	493.417	78.7107	-338.424
CAGL0I08503g	YPR167C	MET16	10.0412	10.4861	9.75465	10.5359	0.0523638	0.0345821	0.0348948	0.0447547	-0.286583	0.444821	0.781272	0.0498687	-189.83	380.534	620.807	50.4425
CAGL0L07392g	YDL104C	QRI7	10.9188	11.3634	11.3335	11.8895	0.0151185	0.0175538	0.0300276	0.0171752	0.41476	0.444634	0.55599	0.526116	644.791	698.787	1213.36	1159.37
CAGL0G05049g	YDR063W	AIM7	11.5494	11.9932	11.3772	11.6136	0.0342188	0.0470529	0.0612269	0.0133852	-0.172168	0.443876	0.236407	-0.379637	-337.151	1079.72	473.62	-943.252
CAGL0E02607g	YML001W	YPT7	12.3041	12.7477	12.102	12.932	0.00499251	0.00573847	0.0095751	0.00784471	-0.202166	0.443539	0.83006	0.184355	-661.268	1820.3	3419.05	937.478
CAGL0L08140g	YCR032W	BPH1	11.0142	11.4551	10.8002	11.0869	0.0196257	0.00982165	0.016381	0.0463749	-0.213975	0.440925	0.28665	-0.36825	-285.094	739.355	391.951	-632.498
CAGL0C01463g	YPL180W	TCO89	11.0237	11.464	11.1521	11.6544	0.0142027	0.0133772	0.0212081	0.0116425	0.128382	0.440361	0.502343	0.190365	193.757	743.121	947.839	398.475
CAGL0I08855g	YGR166W	TRS65	11.3499	11.79	11.2302	11.8653	0.00335841	0.0149582	0.00205284	0.0268142	-0.11962	0.440149	0.63504	0.0752702	-207.682	931.122	1328.46	189.659
CAGL0L01177g	YEL047C	YEL047C	12.8406	13.2807	12.956	13.121	0.0186443	0.00764964	0.0150665	0.0230077	0.11538	0.440076	0.165026	-0.15967	610.713	2616.22	962.912	-1042.59
CAGL0J11176g	YNL176C	TDA7	9.1796	9.6193	10.5261	9.9985	0.00973732	0.0155453	0.000330883	0.0227101	1.34649	0.439703	-0.527588	0.379198	894.703	206.624	-451.643	236.436
CAGL0L02497g	YKL060C	FBA1	18.2678	18.7073	18.1573	18.7275	0.00189394	0.00446165	6.71467e-05	0.00204809	-0.110538	0.439502	0.570268	0.0202272	-23278.9	112401	141723	6043.2
CAGL0L01837g	YKL041W	VPS24	12.0011	12.4404	11.824	12.2357	0.0133577	0.0199084	0.00460711	0.00748415	-0.177087	0.439335	0.411699	-0.204722	-473.492	1459.17	1197.34	-735.319
CAGL0C03696g	YDR089W	YDR089W	10.379	10.8178	10.3332	11.9922	0.0193921	0.00952115	0.000782651	0.00450423	-0.0458673	0.438746	1.65908	1.17446	-41.6717	473.311	2784.01	2269.03
CAGL0K04895g	YNL215W	IES2	11.3066	11.7442	11.2505	11.7083	0.00279357	0.0155802	0.0149498	0.0121155	-0.0561124	0.437628	0.457804	-0.035937	-96.6255	897.616	909.843	-84.3986
CAGL0M07491g	YMR025W	CSI1	9.61745	10.055	9.88169	10.3987	0.00506797	0.0215287	0.00630824	0.0152965	0.264242	0.437504	0.516973	0.343711	157.888	278.268	406.549	286.169
CAGL0K04125g	YGR037C	ACB1	15.6662	16.1032	15.9502	16.2603	0.00461847	0.0192809	0.000386683	0.00804461	0.284014	0.436991	0.310024	0.157047	11314.1	18396.5	15178.2	8095.79
CAGL0D02662g			9.04823	9.48519	9.1933	10.1005	0.0810026	0.0151298	0.00509616	0.0393209	0.145074	0.436965	0.907165	0.615273	56.0044	187.279	512.442	381.167
CAGL0M03795g			13.9887	14.4255	14.1119	14.3499	0.0197997	0.0203808	0.0509341	0.014894	0.123221	0.436881	0.237978	-0.0756817	1449.42	5749.22	3175.21	-1124.59
CAGL0K10978g	YDR234W	LYS4	9.82522	10.2619	9.93194	10.5882	0.0311862	0.0245807	0.0250023	0.00674239	0.106721	0.436691	0.656258	0.326289	69.6502	320.678	562.635	311.606
CAGL0L05060g	YKL075C	YKL075C	11.4807	11.9169	11.543	11.7353	0.0100701	0.0105332	0.0151643	0.0130179	0.0622989	0.436196	0.192294	-0.181604	126.107	1008.87	425.433	-457.333
CAGL0A02882g			13.5701	14.0062	13.3315	13.7632	0.0152576	0.00471115	0.0147376	0.00309343	-0.238636	0.436141	0.431725	-0.243053	-1854.14	4292.93	3595.83	-2551.24
CAGL0H06853g			14.0782	14.5139	13.8908	13.7214	0.0100573	0.0104736	0.00885537	0.00533351	-0.187405	0.435655	-0.169475	-0.792535	-2107.06	6097.62	-1683.56	-9888.24
CAGL0H02491g	YMR256C	COX7	12.7178	13.153	13.9506	14.7752	0.0524038	0.0239243	0.0305588	0.00430953	1.23282	0.435214	0.824557	1.62217	9096.3	2372.06	12207.1	18931.3
CAGL0E04906g	YDR214W	AHA1	14.5366	14.9716	13.8864	14.6862	0.017303	0.00464296	0.0556508	0.026759	-0.650272	0.434947	0.799833	-0.285386	-8623.45	8362.54	11219.5	-5766.47
CAGL0L05786g	YPR013C	YPR013C	9.83915	10.2741	11.486	11.0888	0.0120666	0.00509625	0.0500972	0.0184004	1.64681	0.434935	-0.397177	0.814698	1952.29	322.282	-690.268	939.744
CAGL0J11814g	YML041C	VPS71	9.32817	9.76294	9.455	10.1757	0.0219759	0.0262694	0.0165565	0.0282269	0.126827	0.434775	0.720684	0.412736	59.0643	226.064	454.766	287.766
CAGL0D05412g	YBR251W	MRPS5	12.8961	13.3307	13.6774	14.6467	0.0245216	0.00286396	0.0437007	0.00395469	0.78123	0.434576	0.96931	1.31596	5477.79	2679.56	12549.2	15347.4
CAGL0C02541g	YLR399C	BDF1	9.64293	10.0765	9.72258	10.1734	0.0356501	0.0375519	0.0113233	0.00911262	0.0796526	0.433559	0.450821	0.0969143	45.3816	280.268	309.912	75.0251
CAGL0L06160g	YGL187C	COX4	12.0512	12.4841	13.1929	13.7883	0.0210365	0.00895488	0.000393598	0.0179746	1.14164	0.432864	0.595416	1.30419	5119.67	1485.04	4784	8418.63
CAGL0I08393g	YPR163C	TIF3	12.8531	13.2857	12.5986	12.3066	0.0407313	0.0205325	0.0337212	0.0131664	-0.254563	0.432529	-0.291917	-0.979009	-1196.87	2586.69	-1136.15	-4919.71
CAGL0J05918g	YNL156C	NSG2	13.7548	14.1862	13.7117	14.1117	0.0187493	0.0098893	0.0151052	0.0124508	-0.0430698	0.43145	0.399982	-0.074538	-406.56	4818.44	4286.34	-938.653
CAGL0G03267g	YER101C	AST2	12.3561	12.7873	12.2137	11.9371	0.00605638	0.0222482	0.0132835	0.0210498	-0.14243	0.431202	-0.276618	-0.850251	-492.87	1826.38	-828.754	-3148
CAGL0G10153g	YDR529C	QCR7	12.6061	13.0369	13.7792	14.7981	0.0465021	0.00348692	0.0211773	0.00633592	1.17312	0.430836	1.01887	1.76115	7824.26	2169.71	14429	20083.5
CAGL0I06831g	YER141W	COX15	12.4652	12.8932	13.0141	13.9778	0.0315556	0.014531	0.0272827	0.0133348	0.548913	0.428087	0.963776	1.0846	2617.88	1953.3	7862.02	8526.6
CAGL0J08954g	YLR216C	CPR6	14.3713	14.7969	14.1788	14.2918	0.00292243	0.0160691	0.0116983	0.00920892	-0.192452	0.425569	0.112988	-0.505034	-2646.64	7271.37	1510.89	-8407.12
CAGL0B03611g			8.42244	8.84691		8.64061	0.0247701	0.0676939		0.0389539		0.424467		-0.2063		117.363		-61.3522
CAGL0K12914g	YFL048C	EMP47	11.9987	12.423	12.0173	12.6916	0.00635391	0.0176488	0.00109997	0.00757334	0.018571	0.424227	0.67429	0.268634	53.0196	1399	2469.89	1123.91
CAGL0F00869g	YOL048C	RRT8	9.4366	9.86027	9.59039	10.7079	0.0279829	0.057025	0.0108923	0.0361162	0.153785	0.423666	1.11754	0.847658	77.9457	236.525	901.764	743.185
CAGL0D01342g	YPR072W	NOT5	11.5957	12.0194	11.5651	11.7735	0.0161808	0.0122986	0.0180213	0.0114958	-0.0305764	0.423637	0.208386	-0.245828	-64.9049	1056.34	470.86	-650.381
CAGL0B01815g	YDR116C	MRPL1	12.216	12.6396	12.8508	13.3793	0.0256504	0.0111955	0.0336172	0.0153545	0.634839	0.423577	0.528518	0.73978	2629.77	1623.49	3268.47	4274.75
CAGL0E06270g	YKL160W	ELF1	14.3556	14.7776	14.2575	14.4716	0.0178913	0.0099201	0.00282201	0.00837125	-0.0980646	0.421969	0.214069	-0.305964	-1377.62	7122.5	3132.9	-5367.22
CAGL0M03157g	YKR019C	IRS4	11.8081	12.2298	11.8633	12.1751	0.00965535	0.0162946	0.0138948	0.0173406	0.0552341	0.421776	0.311856	-0.0546859	139.943	1217.63	899.019	-178.665
CAGL0C02937g	YOR269W	PAC1	10.075	10.4958	10.0573	10.2176	0.0152758	0.0244543	0.0112569	0.0628366	-0.0177614	0.420737	0.160378	-0.278121	-13.1983	365.249	125.277	-253.17
CAGL0B00968g	YCL027W	FUS1	8.88273	9.30338	8.85387	9.25658	0.0301752	0.0556055	0.0157529	0.0181542	-0.0288639	0.420651	0.402706	-0.0468091	-9.35002	159.797	148.976	-20.171
CAGL0M04499g	YLR142W	PUT1	8.80864	9.22919	8.7059	9.65461	0.0396187	0.00714763	0.0314282	0.0252722	-0.102741	0.420553	0.948718	0.425425	-30.822	151.756	388.411	205.833
CAGL0H08195g	YOR027W	STI1	15.1444	15.5626	15.0907	15.449	0.00499367	0.0110361	0.0203363	0.0270398	-0.0537264	0.418203	0.358308	-0.113621	-1323.94	12178.5	9837.2	-3665.26
CAGL0F06897g	YIR035C	YIR035C	12.6601	13.0783	12.3737	12.5918	0.0276898	0.034499	0.0380996	0.0541539	-0.286433	0.418201	0.218093	-0.486541	-1165.52	2176.43	866.068	-2475.88
CAGL0G02101g	YKR076W	ECM4	14.8157	15.2337	13.5525	14.8474	0.00275193	0.0130572	0.0500563	0.0217711	-1.26315	0.417991	1.29488	-0.386265	-16822.9	9691.33	17464.1	-9050.14
CAGL0F03091g	YDR424C	DYN2	13.5115	13.9274	13.496	13.8847	0.0200817	0.0204323	0.0145311	0.0057444	-0.0155702	0.415876	0.388739	-0.0427067	-125.359	3901.81	3572.73	-454.442
CAGL0D06314g	YGL049C	TIF4632	13.3658	13.7809	13.3886	13.6193	0.0204853	0.0206967	0.00231422	0.0120865	0.0227628	0.41509	0.230764	-0.161563	167.877	3519.25	1860.16	-1491.21
CAGL0A00275g	YGL019W	CKB1	12.1414	12.5562	12.0362	12.4331	0.00104449	0.0121481	0.00501535	0.0142595	-0.105145	0.414823	0.396904	-0.123063	-317.542	1505.01	1330.11	-492.442
CAGL0M01298g	YDR331W	GPI8	10.6446	11.0574	10.2873	10.3403	0.00615995	0.0106288	0.00768827	0.00773626	-0.357321	0.412833	0.0530366	-0.717117	-351.193	530.338	46.7928	-834.739
CAGL0A00825g			11.4938	11.9061	11.4286	11.6525	0.0102931	0.00725139	0.0129303	0.012062	-0.0651105	0.412331	0.223809	-0.253633	-127.256	954.06	462.583	-618.734
CAGL0H05577g	YPL085W	SEC16	12.5877	12.9988	12.6646	12.6134	0.0327342	0.0139461	0.0162008	0.0215226	0.0769673	0.411137	-0.0512305	-0.3854	337.31	2029.66	-226.515	-1918.87
CAGL0M11660g			15.5362	15.9468	14.7465	14.9249	0.0121368	0.0195102	0.0500609	0.0368879	-0.789641	0.410646	0.178429	-1.02186	-20029.1	15646.5	3618.84	-32056.8
CAGL0H03465g			8.20988	8.6202		8.85196	0.0206385	0.0295069		0.00173829		0.410319		0.231765		97.4066		68.5743
CAGL0D04752g	YPR127W	YPR127W	13.9204	14.3299	14.6017	15.0118	0.00451584	0.00730304	0.0106676	0.00560737	0.681364	0.409561	0.410077	0.68188	9359.27	5089.78	8174.09	12443.6
CAGL0E01529g	YOL136C	PFK27	8.62673	9.03492	8.25822	8.4539	0.023088	0.0827395	0.00162089	0.0394311	-0.36851	0.408194	0.19568	-0.581024	-89.103	129.266	44.4763	-173.892
CAGL0M06017g	YBR166C	TYR1	10.9914	11.398	10.8551	10.8776	0.018449	0.0100862	0.00374451	0.0203399	-0.136336	0.406599	0.0225093	-0.520425	-183.576	662.774	29.1257	-817.224
CAGL0D04092g	YHR043C	DOG2	12.9766	13.3826	13.6173	14.2599	0.0234591	0.00702515	0.0355598	0.0169388	0.640675	0.406021	0.642645	0.877299	4506.09	2619.76	7052.02	8938.35
CAGL0G08228g	YLR245C	CDD1	11.8474	12.2525	11.4292	11.7275	0.0137165	0.014972	0.00834243	0.0236348	-0.418198	0.405019	0.298243	-0.524974	-927.294	1194.32	633.292	-1488.33
CAGL0G05401g	YNL197C	WHI3	9.8024	10.2073	9.9346	10.39	0.0248847	0.0141988	0.0154041	0.0102495	0.132197	0.404891	0.455442	0.182747	85.6863	289.299	363.264	159.652
CAGL0G05181g	YDR066C	RTR2	10.9113	11.3159	11.0193	11.3291	0.00458617	0.0278598	0.000355308	0.012515	0.108003	0.404623	0.309762	0.0131427	149.712	623.498	497.117	23.3308
CAGL0G06732g	YOR108W	LEU9	11.3335	11.7381	11.6194	12.2778	0.0304631	0.00868282	0.04429	0.00427457	0.285919	0.404599	0.658386	0.539706	565.63	835.388	1819.5	1549.74
CAGL0J07084g	YPL113C	YPL113C	9.72471	10.1293	9.20077	9.68241	0.0680297	0.110691	0.0914961	0.0162691	-0.523942	0.404538	0.481641	-0.446839	-257.669	273.858	233.22	-298.307
CAGL0F06369g	YKL073W	LHS1	13.8242	14.2287	13.8274	14.5334	0.0179982	0.0267828	0.00899927	0.0158882	0.00321256	0.404491	0.706056	0.304777	32.3335	4693.87	9177.43	4515.9
CAGL0M00286g	YJR140C	HIR3	10.6861	11.0906	10.6091	10.9078	0.0119778	0.011451	0.00258498	0.0162074	-0.0770688	0.404433	0.298746	-0.182756	-85.7048	533.109	359.35	-259.463
CAGL0H08129g	YOR030W	DFG16	9.78979	10.1938	9.65309	9.90585	0.0526798	0.0705987	0.0335339	0.0393418	-0.136698	0.404022	0.252762	-0.287958	-80.0191	286.074	154.172	-211.921
CAGL0I04708g	YBR035C	PDX3	12.7599	13.1635	12.5868	13.3505	0.00935834	0.0191868	0.0172986	0.0232233	-0.173078	0.403611	0.763739	0.187049	-784.126	2239.04	4293.29	1270.13
CAGL0J01892g	YIR006C	PAN1	13.385	13.7885	13.384	13.6026	0.0108978	0.0115092	0.0153481	0.011009	-0.00102736	0.403537	0.218665	-0.185899	-7.61508	3452.58	1749.46	-1710.73
CAGL0A00451g	YGL013C	PDR1	11.86	12.263	12.3586	12.4154	0.0190363	0.0259034	0.0131539	0.0312771	0.498585	0.403068	0.0568765	0.152394	1534.53	1198.09	211.176	547.617
CAGL0H00484g	YJR122W	IBA57	9.71083	10.1139	9.99421	11.0581	0.0246984	0.0178652	0.0310564	0.00801696	0.28338	0.403033	1.06386	0.944208	181.885	270.079	1112.22	1024.02
CAGL0H01589g			8.25964	8.662			0.0230957	0.0503729				0.402362				98.5845
CAGL0D02024g	YKL138C	MRPL31	12.659	13.0595	13.3547	14.2864	0.0482528	0.0248175	0.0513275	0.0129512	0.69566	0.400437	0.931663	1.22689	4007.59	2069.08	9506.1	11444.6
CAGL0M03839g	YNL305C	BXI1	12.6047	13.0042	13.2313	13.3707	0.0230991	0.0139045	0.0558409	0.017647	0.626611	0.399521	0.139383	0.366473	3387.86	1987.31	975.419	2375.97
CAGL0I09526g	YGL128C	CWC23	11.4251	11.8241	11.3918	11.9315	0.00593597	0.00634997	0.00479791	0.00835678	-0.0333198	0.398958	0.53971	0.107433	-62.7799	875.957	1219.04	280.304
CAGL0K08624g	YKL109W	HAP4	8.4988	8.8971	9.5032	11.3724	0.0246835	0.0744743	0.00340473	0.0270657	1.00439	0.398295	1.86917	2.47527	363.945	115.014	1925.4	2174.33
CAGL0M09064g	YJR093C	FIP1	10.6557	11.0535	10.4169	10.899	0.00990563	0.0169839	0.00117777	0.014028	-0.238732	0.397849	0.482073	-0.154507	-246.022	512.242	542.407	-215.857
CAGL0C05357g	YOL068C	HST1	11.7093	12.1063	11.8444	11.9523	0.0169157	0.0247518	0.045413	0.0237138	0.135122	0.396975	0.107876	-0.153977	328.777	1060.62	285.506	-446.341
CAGL0K12606g	YFL034C-B	MOB2	11.3458	11.7424	11.2531	11.4135	0.00233997	0.0194358	0.00685741	0.0192164	-0.0927029	0.396626	0.160443	-0.328886	-161.978	823.546	287.097	-698.427
CAGL0J04422g	YBL022C	PIM1	12.0491	12.4449	12.4187	12.947	0.00915908	0.00266652	0.00938965	0.0134409	0.369606	0.395863	0.528297	0.502039	1237.4	1337.96	2421.22	2320.66
CAGL0M12430g	YIL053W	RHR2	17.072	17.4646	16.5318	16.257	0.0124363	0.0148285	0.0293132	0.0403637	-0.540186	0.392622	-0.274764	-1.20757	-43030	43093.4	-16430.4	-102554
CAGL0B00506g	YCL052C	PBN1	10.5408	10.9333	10.3317	10.2913	0.0212432	0.00567327	0.00970089	0.019447	-0.209168	0.39245	-0.0403554	-0.641974	-201.06	465.721	-35.5476	-702.329
CAGL0A03586g	YLR040C	YLR040C	8.25951	8.65167	8.07552	8.47507	0.02212	0.0408339	0.00140293	0.0201376	-0.183988	0.392163	0.399543	-0.176607	-36.6924	95.7226	86.0771	-46.3378
CAGL0M08932g	YDR476C	YDR476C	11.5204	11.9124	11.5172	11.7908	0.0152331	0.026405	0.0305376	0.00867644	-0.00313135	0.391997	0.273592	-0.121537	-6.36885	917.108	612.056	-311.42
CAGL0L05522g	YJL123C	MTC1	13.6988	14.0907	13.7655	14.2398	0.00295359	0.0116071	0.0012169	0.00930505	0.0667731	0.391948	0.474217	0.149042	629.876	4150.71	5419.67	1898.84
CAGL0E01111g	YDR159W	SAC3	11.2824	11.6742	11.2467	11.5892	0.023432	0.0267166	0.0269658	0.0115691	-0.0357789	0.391734	0.342574	-0.0849391	-61.0139	777.075	651.242	-186.847
CAGL0C05489g	YDL234C	GYP7	9.78268	10.1734	9.93464	10.8361	0.0148395	0.0209441	0.0203171	0.029664	0.151958	0.390725	0.901413	0.662647	97.837	273.976	849.36	673.22
CAGL0K11572g	YKL117W	SBA1	14.4778	14.8682	14.605	15.1022	0.0106831	0.00398423	0.019095	0.009876	0.127171	0.390444	0.497272	0.233999	2102.55	7091.31	10255.3	5266.51
CAGL0I04554g	YBR014C	GRX7	13.0972	13.4872	12.8281	12.6112	0.0176358	0.0114415	0.027198	0.00624472	-0.26908	0.390008	-0.216988	-0.876076	-1491.05	2720.06	-1015.47	-5226.58
CAGL0L12474g	YPL031C	PHO85	11.922	12.3117	11.7496	11.8003	0.0164205	0.027919	0.0100167	0.0196341	-0.172316	0.38976	0.0506976	-0.511378	-436.857	1203.57	123.157	-1517.27
CAGL0I02200g	YHR163W	SOL3	14.1773	14.5669	13.8918	14.3162	0.00173275	0.00483652	0.0130494	0.0108697	-0.285495	0.389523	0.424402	-0.250616	-3326.31	5742.59	5198.83	-3870.07
CAGL0G07205g	YML025C	YML6	11.4664	11.8553	12.1362	12.9303	0.0247531	0.0131164	0.0521669	0.00513415	0.669724	0.388818	0.7941	1.07501	1671.7	875.284	3304.01	4100.43
CAGL0J10450g	YMR079W	SEC14	12.166	12.5546	11.8946	12.0267	0.0140724	0.0075607	0.0101969	0.0162624	-0.271455	0.388621	0.132147	-0.527929	-788.211	1420.67	365.213	-1843.67
CAGL0H06325g	YAL014C	SYN8	8.26805	8.6554	8.24371	8.93931	0.0127851	0.0312104	0.0262129	0.0230463	-0.0243441	0.387346	0.6956	0.283911	-5.15811	94.9424	187.795	87.6949
CAGL0H04691g	YML009C	MRPL39	11.4617	11.8487	12.2673	13.0065	0.0624554	0.0417227	0.0415932	0.00417098	0.805527	0.386986	0.739193	1.15773	2109.13	867.752	3299.11	4540.48
CAGL0G04169g	YDR306C	YDR306C	9.98405	10.3704	9.81312	10.6249	0.0152267	0.0133052	0.00187658	0.0260953	-0.170926	0.38631	0.811771	0.254535	-113.151	310.958	679.519	255.409
CAGL0G04609g	YDR490C	PKH1	10.7303	11.1164	10.4088	11.3747	0.0168018	0.0199857	0.0278825	0.016389	-0.321516	0.386093	0.965894	0.258286	-339.37	521.273	1295.9	435.259
CAGL0B03179g	YKR010C	TOF2	12.2248	12.6093	12.3075	12.5639	0.0236261	0.0254471	0.027243	0.0103167	0.0826843	0.384504	0.25636	-0.0454603	282.357	1461.94	985.751	-193.832
CAGL0I02288g	YHR166C	CDC23	10.5223	10.9055	10.6519	11.2573	0.0136591	0.0304278	0.0246502	0.00355635	0.129544	0.383193	0.605408	0.351758	138.173	447.438	838.904	529.639
CAGL0I05456g	YKL059C	MPE1	11.7244	12.1075	11.4687	12.0797	0.00749376	0.0235364	0.0135441	0.0371505	-0.255727	0.383099	0.610974	-0.0278516	-549.638	1029.13	1494.4	-84.3747
CAGL0K01485g	YDL036C	PUS9	8.20356	8.58612		8.67697	0.0164788	0.0322925		0.0705487		0.382552		0.0908551		89.5131		24.9804
CAGL0H08327g	YDR050C	TPI1	18.2872	18.6696	18.2016	18.6003	0.00565407	0.00139157	0.00544041	0.00691939	-0.0855554	0.382363	0.398652	-0.069267	-18418.4	97076.8	95948.9	-19546.2
CAGL0H09174g	YKL197C	PEX1	9.88572	10.2664	9.79781	10.5365	0.0120375	0.0172822	0.0335377	0.0151453	-0.0879071	0.380706	0.738656	0.270043	-55.9221	285.676	595.135	253.536
CAGL0B03289g	YBR281C	DUG2	10.2516	10.6311	10.2947	10.7752	0.0125112	0.00897742	0.00245578	0.0155554	0.0431078	0.379502	0.480494	0.144099	36.9767	366.821	496.431	166.587
CAGL0M08844g	YDR257C	RKM4	8.96468	9.34396	8.84017	9.3674	0.0224321	0.0179168	0.0310901	0.020228	-0.124511	0.379275	0.527225	0.0234391	-41.311	150.229	202.184	10.6441
CAGL0M09427g	YBL102W	SFT2	13.3734	13.7526	13.2638	13.7097	0.0281525	0.0230719	0.0215881	0.0175251	-0.109549	0.379211	0.445849	-0.0429106	-775.945	3190.16	3561.64	-404.465
CAGL0A03117g	YDR381W	YRA1	14.8368	15.216	14.7174	15.4984	0.0106742	0.0173398	0.00689049	0.0127533	-0.119437	0.379133	0.780999	0.282429	-2325.09	8795.51	19350.6	8229.97
CAGL0L05038g	YKL074C	MUD2	11.218	11.597	10.6345	10.401	0.00507033	0.0236123	0.0196561	0.0338895	-0.583449	0.379032	-0.233508	-1.19599	-792.343	715.726	-237.556	-1745.63
CAGL0F05467g	YDR201W	SPC19	8.98961	9.36822	8.9167	9.48971	0.00857413	0.0162645	0.00598374	0.0156474	-0.0729036	0.378616	0.57301	0.12149	-25.0489	152.545	235.657	58.0625
CAGL0E06358g	YKL152C	GPM1	18.3759	18.7543	18.2029	18.7322	0.013785	0.0140045	0.00338938	0.00405425	-0.172981	0.378414	0.529334	-0.0220618	-38435.8	102019	133745	-6710.46
CAGL0G00594g	YGL001C	ERG26	14.0772	14.4551	14.1234	14.2045	0.00429928	0.0154273	0.0118348	0.0154011	0.0461744	0.377838	0.0810428	-0.25062	562.17	5175.04	1031.26	-3581.61
CAGL0C02959g	YOR270C	VPH1	12.2459	12.6223	12.2856	12.7361	0.0192323	0.0112177	0.0332142	0.0126952	0.0397716	0.376454	0.450482	0.1138	135.759	1448.1	1829.83	517.491
CAGL0H04719g	YML011C	RAD33	10.9489	11.3253	10.9217	11.4568	0.0262145	0.0118854	0.0341199	0.0260623	-0.0272358	0.376447	0.535149	0.131466	-36.9675	589.345	871.132	244.82
CAGL0I04774g	YBR036C	CSG2	11.235	11.6109	11.2357	11.8802	0.0244735	0.0291886	0.0252872	0.00252364	0.000722878	0.375925	0.644475	0.269273	1.20802	717.482	1358.1	641.825
CAGL0L02145g	YBR288C	APM3	11.8959	12.2713	11.7344	12.1218	0.00399735	0.0138244	0.00808076	0.0107725	-0.161514	0.375419	0.387385	-0.149548	-403.628	1132.67	1049.51	-486.78
CAGL0J09196g	YDL133W	SRF1	11.546	11.9205	11.5783	12.1493	0.0357547	0.0226481	0.0110563	0.0101462	0.0322638	0.374501	0.571057	0.228819	67.6233	886.251	1484.88	666.255
CAGL0K03003g	YMR070W	MOT3	8.39484	8.7691	8.53933	9.4847	0.025736	0.0475329	0.0151757	0.00446184	0.14449	0.374256	0.945366	0.715599	35.4563	99.688	344.394	280.162
CAGL0E02915g			10.3837	10.7577	10.0665	10.0924	0.0359918	0.0169541	0.00815883	0.0830197	-0.317174	0.374047	0.0258572	-0.665363	-263.671	395.432	19.3924	-639.71
CAGL0H05445g	YBR196C	PGI1	17.3084	17.6823	17.2751	17.7918	0.0114427	0.00665855	0.00386963	0.00838498	-0.033324	0.373823	0.516683	0.109535	-3706.26	48010	68306.9	16590.6
CAGL0K03113g	YHL014C	YLF2	8.88712	9.26065	9.6167	10.7504	0.025753	0.0150059	0.0549527	0.0141157	0.729581	0.373526	1.13369	1.48975	311.616	139.917	937.544	1109.24
CAGL0F07667g	YMR164C	MSS11	11.1452	11.5186	11.3263	11.6846	0.0256774	0.0192476	0.0228589	0.00890854	0.181145	0.373405	0.358286	0.166027	302.989	669.03	723.86	357.819
CAGL0K03707g	YMR124W	YMR124W	11.5333	11.9059	11.671	12.241	0.0159654	0.0212445	0.00306019	0.0197019	0.137748	0.372622	0.570002	0.335128	296.939	873.459	1579.94	1003.42
CAGL0F04367g	YBL036C	YBL036C	12.9389	13.3111	12.8304	13.0085	0.0103143	0.0138059	0.0068969	0.0190671	-0.108477	0.372199	0.178083	-0.302593	-568.776	2311.16	956.925	-1923.02
CAGL0M05357g	YBR200W	BEM1	10.3305	10.7025	10.2555	10.4752	0.0386248	0.0218108	0.0311494	0.0115556	-0.0750032	0.371995	0.219713	-0.227285	-65.2319	378.748	201.089	-242.891
CAGL0E04224g	YBR071W	YBR071W	8.53706	8.90897	8.80979	9.10412	0.0195124	0.0284356	0.056187	0.0163977	0.27273	0.371909	0.294334	0.195155	77.2976	109.233	101.562	69.627
CAGL0C04741g	YJR104C	SOD1	14.6078	14.9779	14.3266	14.7066	0.0414177	0.0233646	0.03561	0.0268179	-0.28114	0.370132	0.379981	-0.271291	-4420.76	7302.33	6191.29	-5531.79
CAGL0H05995g	YAL049C	AIM2	8.25957	8.62958	8.41747	9.03668	0.0165079	0.0295361	0.00842795	0.0120501	0.157894	0.370007	0.619212	0.407099	35.4449	89.5976	183.275	129.122
CAGL0M03641g	YNL293W	MSB3	11.0002	11.37	10.9448	11.433	0.0158547	0.0136999	0.0145878	0.00775246	-0.05534	0.369885	0.488229	0.0630032	-77.0795	598.593	793.822	118.149
gb_21S			17.3786	17.7477	18.2657	18.7518	0.0411928	0.0261796	0.0070256	0.00800166	0.88704	0.369119	0.486183	1.0041	144740	49684.5	126290	221345
CAGL0H05291g	YPL070W	MUK1	9.43253	9.8015	9.64246	10.2494	0.0144024	0.00497077	0.015787	0.0132462	0.209939	0.368972	0.606929	0.447896	108.236	201.378	418.008	324.866
CAGL0F03553g	YPL170W	DAP1	13.6071	13.9748	13.4581	13.9955	0.0112358	0.00830572	0.000330177	0.00750765	-0.148979	0.36777	0.537447	0.0206984	-1224.2	3622.97	5079.84	232.661
CAGL0D01452g	YBR109C	CMD1	15.3722	15.7397	15.4655	15.5315	0.0039206	0.00853406	0.0101686	0.00861726	0.0932698	0.367508	0.0659922	-0.208246	2832.55	12304.9	2117.69	-7354.65
CAGL0F00539g	YJR064W	CCT5	13.1381	13.5049	12.9683	12.9674	0.0112449	0.0201466	0.0158362	0.0081419	-0.169798	0.366734	-0.000927964	-0.53746	-1000.98	2609.26	-5.15318	-3615.39
CAGL0M04169g	YNL322C	KRE1	12.1963	12.563	12.2232	12.5018	0.00467387	0.0131843	0.00358235	0.00561696	0.0268557	0.366661	0.278609	-0.0611971	88.178	1357.99	1018.51	-251.307
CAGL0M11748g	YLR113W	HOG1	12.2284	12.5942	9.55679	10.1909	0.0191988	0.0259338	0.0335535	0.0196632	-2.67158	0.365855	0.634085	-2.40335	-4045.35	1385.06	415.702	-5014.71
CAGL0F06875g	YIR034C	LYS1	10.6058	10.9705	10.699	11.1551	0.00485064	0.0116616	0.0116306	0.00361673	0.0932268	0.364713	0.456092	0.184606	104.025	448.22	618.105	273.91
CAGL0J08437g	YDR503C	LPP1	12.3406	12.7044	12.423	11.9286	0.0126371	0.0136053	0.00954193	0.0127898	0.0824117	0.363889	-0.494395	-0.775872	304.897	1487.96	-1593.28	-2776.35
CAGL0H08690g	YPR045C	THP3	10.0839	10.4465	10.2187	10.2803	0.0179582	0.0222554	0.0296693	0.0220206	0.13477	0.362596	0.0616681	-0.166158	106.272	310.115	52.0388	-151.805
CAGL0C00561g	YBR131W	CCZ1	9.50689	9.86822	9.49226	10.1502	0.0198361	0.0262384	0.00370858	0.00257691	-0.0146322	0.361323	0.65791	0.281954	-7.34165	207.062	416.13	201.726
CAGL0E04268g	YML037C	YML037C	10.7549	11.1161	10.8592	11.6002	0.00350818	0.00609899	0.00476881	0.00984628	0.10434	0.361221	0.740956	0.484075	129.603	491.632	1246.96	884.934
CAGL0G02607g	YIL095W	PRK1	11.3809	11.7411	11.3035	11.7314	0.0125467	0.0146894	0.0163858	0.0143723	-0.077436	0.36011	0.427927	-0.00961922	-139.371	756.128	872.751	-22.7472
CAGL0B02035g	YDR129C	SAC6	14.9006	15.2599	15.1242	15.2991	0.0101917	0.011477	0.000832587	0.00795875	0.223576	0.359308	0.174911	0.0391796	5127	8650.1	4603.25	1080.15
CAGL0G07799g	YGR101W	PCP1	12.7564	13.1155	13.1019	13.3772	0.0196986	0.0098553	0.00844582	0.0252485	0.345466	0.359072	0.275306	0.261701	1872.09	1955.39	1848.39	1765.09
CAGL0J05588g	YNL086W	SNN1	10.3514	10.71	10.3852	10.5988	0.0216493	0.0310124	0.0221037	0.00288176	0.0337889	0.358601	0.213606	-0.111206	30.9587	368.652	213.426	-124.268
CAGL0H03245g	YGL083W	SCY1	11.865	12.2226	11.6975	11.9427	0.018581	0.0185394	0.000920898	0.017005	-0.167563	0.357598	0.245215	-0.279946	-409.036	1049.28	615.314	-843
CAGL0H09086g	YHR127W	YHR127W	12.7688	13.1258	13.0673	13.5137	0.0091745	0.00576546	0.00757305	0.00811886	0.298494	0.356942	0.44637	0.387923	1604.21	1959.08	3112.36	2757.49
CAGL0H01529g	YDR304C	CPR5	14.4184	14.7752	14.5279	14.9787	0.016581	0.00788228	0.00824601	0.00556512	0.109542	0.356832	0.450794	0.203504	1727.3	6144.32	8664.93	4247.91
CAGL0J05610g	YNL088W	TOP2	12.1618	12.5179	12.1205	11.8935	0.0383469	0.0247761	0.0320557	0.0210136	-0.0413303	0.3561	-0.226996	-0.624426	-129.405	1282.81	-648.256	-2060.47
CAGL0I08415g	YPR164W	MMS1	10.7357	11.0917	10.8119	10.8159	0.0288798	0.0150875	0.024854	0.031103	0.076206	0.356006	0.00398416	-0.275816	92.4899	477.229	4.9712	-379.768
CAGL0H09680g	YER008C	SEC3	10.8128	11.1688	10.8551	10.9704	0.00695548	0.0209446	0.0101735	0.0300253	0.0422937	0.355961	0.115246	-0.198422	53.5136	503.371	154.037	-295.821
CAGL0H08778g	YPR042C	PUF2	9.86116	10.2169	9.07914	9.57066	0.0284441	0.0238117	0.0174339	0.0146445	-0.782025	0.355719	0.491522	-0.646221	-389.179	260.063	219.554	-429.688
CAGL0L03311g	YKR043C	SHB17	15.3277	15.6824	15.1297	15.2518	0.00303694	0.00367611	0.000334509	0.00577587	-0.197946	0.354726	0.122095	-0.430577	-5272.47	11463	3166.2	-13569.3
CAGL0J00319g	YHR046C	INM1	11.5437	11.8978	11.1838	11.2353	0.0137053	0.0155873	0.00855735	0.00406359	-0.359937	0.354136	0.0515415	-0.662532	-659.181	830.599	84.6087	-1405.17
CAGL0K05489g	YOR075W	UFE1	11.3604	11.7132	11.0893	11.7845	0.00320166	0.0140212	0.0212966	0.0124965	-0.271079	0.352802	0.695138	0.0712576	-450.379	728.383	1348.76	170
CAGL0G08195g	YLR168C	UPS2	11.5068	11.8583	11.654	12.9926	0.0156602	0.00786197	0.0145953	0.010701	0.147193	0.351522	1.33864	1.13431	312.562	802.867	4927.59	4437.28
CAGL0K09064g	YOR251C	TUM1	12.4815	12.8326	12.3365	12.2267	0.00549251	0.0321136	0.0178478	0.0175748	-0.145012	0.351115	-0.109756	-0.605883	-546.876	1575.79	-378.87	-2501.53
CAGL0L07150g	YDL092W	SRP14	12.4411	12.7917	12.3976	12.3712	0.00662213	0.0199887	0.00725849	0.0153547	-0.043439	0.350601	-0.0264751	-0.420515	-164.938	1529.73	-98.1172	-1792.78
CAGL0M04147g	YNL321W	VNX1	11.7056	12.0554	11.9323	12.6777	0.0133159	0.0158885	0.0189806	0.0240411	0.22669	0.349762	0.745411	0.622339	568.299	916.34	2643.8	2295.76
CAGL0A04081g	YLR194C	YLR194C	12.5866	12.936	12.8333	12.2647	0.00332126	0.028581	0.00918969	0.0780857	0.246724	0.349444	-0.568605	-0.671325	1147.2	1685.78	-2377.23	-2915.8
CAGL0D04378g	YDR017C	KCS1	10.848	11.1972	10.9047	11.2186	0.0155853	0.00584327	0.00635503	0.0110922	0.0567391	0.349216	0.313857	0.0213794	73.9333	504.785	465.905	35.0535
CAGL0I02662g	YMR284W	YKU70	9.64963	9.99812	9.929	10.5751	0.0291925	0.0194104	0.0239831	0.00908898	0.279377	0.348495	0.646103	0.576985	171.622	219.461	550.714	502.874
CAGL0L11704g	YER161C	SPT2	10.3096	10.658	10.4112	10.8609	0.0154223	0.00267674	0.0155084	0.0102184	0.101637	0.348452	0.449694	0.202878	92.6292	346.701	498.04	243.968
CAGL0G03905g	YLL027W	ISA1	9.30831	9.65661	8.91358	9.75446	0.0664183	0.0366541	0.000844347	0.0495254	-0.394733	0.348303	0.840883	0.0978479	-151.757	173.118	381.514	56.6393
CAGL0F07183g	YGL119W	COQ8	10.1864	10.5334	10.1649	11.0522	0.0125737	0.0098361	0.011665	0.0114664	-0.0215466	0.346917	0.887343	0.518879	-17.2738	316.764	975.519	641.481
CAGL0C02453g	YER031C	YPT31	12.6057	12.9524	12.4657	12.6445	0.0197513	0.0147076	0.00853097	0.0111134	-0.140017	0.346739	0.178781	-0.307974	-576.496	1693.39	746.243	-1523.64
CAGL0L00605g	YKL190W	CNB1	11.9699	12.3165	11.9773	12.3933	0.011199	0.0145278	0.00733759	0.0213134	0.00739283	0.34659	0.415942	0.076745	20.609	1089.33	1347.41	278.689
CAGL0J01936g	YIR004W	DJP1	10.9095	11.2553	10.8217	10.9841	0.0114899	0.0129162	0.00603614	0.00933536	-0.0877978	0.345808	0.162415	-0.271191	-113.565	520.993	215.665	-418.893
CAGL0J09284g	YDL129W	YDL129W	8.8336	9.17889	9.00609	9.57531	0.0115664	0.0336249	0.0159364	0.028163	0.17249	0.345296	0.569227	0.396421	57.9414	123.368	248.716	183.289
CAGL0L04862g	YGR119C	NUP57	11.394	11.7372	11.2765	11.465	0.02702	0.0147291	0.0327439	0.0105568	-0.117466	0.343273	0.188475	-0.272264	-210.427	722.904	346.194	-587.138
CAGL0I03520g	YDL157C	YDL157C	11.867	12.2099	11.8938	12.3307	0.0302593	0.026277	0.0432049	0.025432	0.0267376	0.342918	0.436883	0.120703	69.8731	1002.27	1345.82	413.427
CAGL0D00660g	YDL073W	YDL073W	9.43118	9.77354	9.78087	9.72901	0.0392753	0.0177618	0.0293609	0.034829	0.349694	0.342364	-0.051862	-0.0445325	189.355	184.897	-31.0618	-26.604
CAGL0F07161g			9.90617	10.2475	10.0907	10.5306	0.0365853	0.0350196	0.0318029	0.0144629	0.184516	0.341362	0.439902	0.283055	130.913	256.147	388.754	263.52
CAGL0G01188g	YLR350W	ORM2	11.5582	11.8996	11.3135	11.4386	0.00904216	0.0264761	0.0123596	0.0312819	-0.24467	0.341348	0.125096	-0.460922	-470.403	804.977	230.543	-1044.84
CAGL0I06919g	YGL223C	COG1	10.6788	11.0198	10.5505	10.971	0.0118586	0.00866574	0.00722718	0.00574637	-0.128269	0.341052	0.420505	-0.0488164	-139.447	437.136	507.502	-69.0806
CAGL0J00847g	YJL045W	YJL045W	13.0114	13.3524	13.8128	14.3924	0.0372101	0.0357439	0.00621923	0.0234475	0.801367	0.341048	0.579668	1.03999	6132.89	2201.94	7115.86	11046.8
CAGL0D04070g	YGR021W	YGR021W	10.1372	10.4767	10.8695	12.1673	0.0467561	0.0181273	0.063954	0.00836995	0.732314	0.339569	1.29781	1.69056	744.711	298.85	2728.72	3174.58
CAGL0A04433g	YBL064C	PRX1	13.5994	13.9387	13.5673	14.0272	0.0106536	0.0218839	0.0316175	0.0134678	-0.0321692	0.339236	0.45993	0.0885252	-273.698	3290.23	4557.6	993.674
CAGL0J10758g	YHR074W	QNS1	12.1221	12.4605	11.8838	11.471	0.0132457	0.0121034	0.00732826	0.0293111	-0.23826	0.338409	-0.412812	-0.989482	-678.596	1178.42	-940.381	-2797.4
CAGL0I02244g			10.4482	10.7864	10.225	10.6171	0.0150079	0.0151251	0.0176887	0.0141928	-0.223171	0.338221	0.392037	-0.169355	-200.232	369.11	373.716	-195.626
CAGL0J02068g	YIL005W	EPS1	11.1082	11.4462	11.6553	11.6797	0.0206064	0.00410669	0.0296161	0.0295971	0.547146	0.338017	0.0243633	0.233492	1018.07	582.812	54.9333	490.188
CAGL0I07623g	YOL095C	HMI1	8.97666	9.31411	8.90807	9.32198	0.0239504	0.0318403	0.0213458	0.00256603	-0.0685929	0.337451	0.413913	0.00786913	-23.3919	132.758	159.632	3.48148
CAGL0E00913g	YDR168W	CDC37	13.4455	13.7825	13.4825	13.4078	0.00762923	0.00362544	0.00553495	0.00521741	0.0370083	0.33703	-0.0747473	-0.374769	289.871	2935.67	-577.905	-3223.7
CAGL0L03564g	YJL097W	PHS1	12.8978	13.2346	12.9109	13.4312	0.00784434	0.0123284	0.0210893	0.010809	0.0130993	0.336855	0.520334	0.196579	69.608	2007.1	3344.52	1407.03
CAGL0K05225g	YPR029C	APL4	12.8646	13.2008	13.0237	12.9793	0.0173455	0.0120825	0.0172069	0.0175986	0.159146	0.336279	-0.0444196	-0.221553	869.781	1957.67	-252.496	-1340.39
CAGL0H02123g	YHR086W	NAM8	9.80798	10.1441	9.83898	10.8354	0.0118243	0.0381251	0.0110665	0.0202601	0.031	0.336101	0.996439	0.691337	19.4697	235.16	911.345	695.655
CAGL0H03641g	YNL010W	YNL010W	13.9246	14.2595	13.4024	13.3019	0.0041104	0.0075339	0.00782025	0.0101565	-0.522182	0.334857	-0.100505	-0.957545	-4722.16	4062.39	-728.624	-9513.17
CAGL0K03597g	YMR115W	MGR3	10.4938	10.828	10.7281	11.197	0.000194238	0.00525092	0.00126854	0.0208695	0.234297	0.334236	0.468939	0.369001	254.259	375.923	651.488	529.825
CAGL0A03454g	YLR033W	RSC58	11.1384	11.4721	11.1371	11.2498	0.0200295	0.00516638	0.0164347	0.00821258	-0.00125095	0.333732	0.112675	-0.222308	-1.9537	586.682	182.948	-405.688
CAGL0E03740g	YHL026C	YHL026C	9.11048	9.44404	8.51827	9.28217	0.00776552	0.0483193	0.0258123	0.0423777	-0.592214	0.333557	0.763907	-0.161864	-186.097	143.779	255.953	-73.9232
CAGL0F03641g			11.4149	11.7474	11.203	11.8485	0.0298526	0.0175551	0.0574089	0.0386024	-0.211935	0.332481	0.645516	0.1011	-373.042	707.674	1330.29	249.578
CAGL0J01309g	YMR091C	NPL6	12.4924	12.8238	12.5766	12.6587	0.0154635	0.0150176	0.00806204	0.00402518	0.0841919	0.331393	0.0820664	-0.165135	346.279	1487.99	357.555	-784.156
CAGL0I02156g	YHR161C	YAP1801	12.0522	12.3833	11.8719	12.0748	0.0216071	0.0314735	0.00187249	0.0198531	-0.180236	0.331171	0.202876	-0.308531	-498.747	1095.81	565.916	-1028.64
CAGL0L00495g	YMR186W	HSC82	16.3605	16.6916	16.4815	16.5491	0.0240783	0.0306743	0.00308618	0.026972	0.120969	0.331153	0.0676919	-0.142492	7359.2	21709.3	4395.43	-9954.68
CAGL0J07744g	YNL247W	YNL247W	12.5309	12.8619	12.901	11.4802	0.0541755	0.00647225	0.0239879	0.0237134	0.370144	0.331045	-1.42078	-1.38168	1730.88	1526.37	-4791.89	-4587.38
CAGL0G07425g	YML035C	AMD1	12.6676	12.9982	12.7319	12.9197	0.0288983	0.00768693	0.0168046	0.0139589	0.0642944	0.330575	0.187734	-0.0785458	296.518	1675.48	945.423	-433.543
CAGL0L12914g	YKL050C	YKL050C	13.9756	14.3059	14.3747	15.2909	0.00301108	0.00406002	0.00256369	0.0176469	0.399087	0.330277	0.916205	0.985015	5133.5	4144.11	18845.2	19834.5
CAGL0I09130g	YFR029W	PTR3	11.3117	11.6414	11.309	12.1304	0.00194509	0.0134414	0.00484234	0.00945439	-0.00263059	0.329776	0.821414	0.489007	-4.63056	652.794	1946.39	1288.97
CAGL0C04477g	YDL005C	MED2	12.5745	12.9035	12.9182	13.0359	0.0133513	0.00217352	0.00117168	0.0132219	0.343794	0.32909	0.117648	0.132352	1641.29	1562.8	657.686	736.179
CAGL0D05896g	YGR178C	PBP1	13.6083	13.9372	13.5549	13.8898	0.0152686	0.021137	0.00555973	0.010035	-0.0534108	0.328844	0.33489	-0.0473647	-453.897	3197.18	3144.46	-506.617
CAGL0D04394g	YDR016C	DAD1	8.34119	8.66984	8.3032	8.93345	0.00454776	0.0247588	0.0155764	0.0126424	-0.0379961	0.32865	0.630249	0.263603	-8.4296	82.9687	173.045	81.6467
CAGL0H03993g	YNR001C	CIT1	11.8152	12.1436	11.7312	13.0866	0.0678691	0.0362449	0.0634602	0.0171007	-0.084028	0.328433	1.35545	0.942985	-203.889	921.24	5299.25	4174.12
CAGL0J08294g	YNL275W	BOR1	10.1758	10.5041	10.0426	11.3923	0.00792743	0.020645	0.0192381	0.0189988	-0.133174	0.328317	1.34977	0.888274	-101.991	295.584	1633.38	1235.81
CAGL0L09108g	YPR002W	PDH1	8.19976	8.52744	8.28286	9.65141	0.00590682	0.032262	0.00572132	0.0249769	0.0831072	0.327688	1.36855	1.12396	17.4343	74.9745	492.747	435.207
CAGL0K05071g	YNL222W	SSU72	11.7858	12.1135	11.2282	11.6227	0.0180594	0.027879	0.0431048	0.036879	-0.557629	0.327653	0.394537	-0.490745	-1131.94	900.267	754.516	-1277.69
CAGL0A00935g	YLR323C	CWC24	9.25621	9.58255	8.88943	9.33181	0.000929883	0.026608	0.00603992	0.0640648	-0.366779	0.326342	0.442377	-0.250745	-137.275	155.217	170.172	-122.32
CAGL0G07579g	YOR296W	YOR296W	11.3841	11.7104	11.885	11.7469	0.026982	0.00556286	0.0251811	0.0151005	0.500894	0.326289	-0.138118	0.0364875	1109.43	678.301	-345.299	85.8331
CAGL0B04763g	YCL005W	LDB16	10.1683	10.4943	10.0826	10.6358	0.0216882	0.0196912	0.020727	0.0413217	-0.0856355	0.325977	0.55317	0.141557	-66.3151	291.715	506.735	148.705
CAGL0I04950g	YER093C	TSC11	9.80832	10.1338	9.85422	9.98979	0.0180163	0.0208459	0.017313	0.0407567	0.0459018	0.325491	0.13557	-0.144019	28.9855	226.921	91.1947	-106.741
CAGL0I07381g	YOL107W	YOL107W	10.4152	10.7405	10.4598	11.2305	0.0300282	0.0141767	0.0311587	0.0188391	0.0446293	0.325301	0.770703	0.490032	42.9006	345.363	994.453	691.991
CAGL0K12694g	YFL039C	ACT1	16.9814	17.3064	17.1694	17.6018	0.010441	0.0117832	0.00409503	0.0115891	0.188078	0.325088	0.432414	0.295405	18016.8	32701.8	51516.7	36831.7
CAGL0F08041g	YGR240C	PFK1	14.8396	15.1645	14.6177	14.533	0.0285268	0.0301293	0.0169184	0.0290336	-0.221828	0.324891	-0.0847032	-0.631422	-4178.66	7405.21	-1433.57	-13017.4
CAGL0A02706g	YDR363W	ESC2	10.3145	10.6392	10.2072	10.571	0.00720476	0.0203619	0.0203848	0.00157485	-0.107295	0.324721	0.36379	-0.0682257	-91.271	321.445	339.049	-73.6672
CAGL0L02343g	YEL001C	IRC22	14.131	14.4556	13.9731	14.421	0.00929628	0.00914754	0.0092465	0.00349472	-0.157955	0.324612	0.447934	-0.0346333	-1860.62	4527.12	5854.79	-532.956
CAGL0I01628g	YJR040W	GEF1	11.8664	12.1905	11.9957	12.5206	0.0185905	0.0254512	0.0209729	0.0166246	0.1293	0.324065	0.524897	0.330132	350.086	940.354	1792.11	1201.84
CAGL0M02673g	YPL132W	COX11	11.0666	11.3905	11.5193	12.964	0.0437362	0.020208	0.0388531	0.00812958	0.452736	0.323911	1.44467	1.57349	790.637	539.882	5054.79	5305.55
CAGL0C05225g	YOL063C	CRT10	11.7864	12.1103	11.8204	12.2793	0.0210623	0.0273312	0.00401308	0.0132018	0.0339687	0.323896	0.458877	0.168949	84.1579	889.124	1354.29	549.325
CAGL0L05874g	YGL173C	XRN1	13.0753	13.3978	13.1551	13.1776	0.0292433	0.0144807	0.0273313	0.0167926	0.0797166	0.322503	0.0225864	-0.2202	490.342	2162.1	143.928	-1527.83
CAGL0I05566g	YNR017W	TIM23	10.9466	11.269	11.089	11.883	0.0140189	0.01895	0.0261375	0.0185152	0.142325	0.322398	0.794054	0.613981	204.631	494.212	1598.72	1309.13
CAGL0M06259g	YBR179C	FZO1	9.75203	10.0741	10.2748	10.7791	0.0143874	0.0134844	0.024118	0.0146423	0.522741	0.322043	0.504369	0.705067	376.546	215.658	518.456	679.344
CAGL0L02519g			9.0101	9.33194	8.8162	9.35231	0.0107694	0.0119652	0.00968544	0.0118513	-0.193895	0.321839	0.536106	0.0203722	-64.8404	128.859	202.864	9.16486
CAGL0E04026g	YHL038C	CBP2	10.0878	10.4094	10.178	10.8391	0.00437174	0.00799445	0.00896807	0.00184335	0.0902084	0.321656	0.661091	0.429643	70.2179	271.805	673.389	471.802
CAGL0G03025g	YGR091W	PRP31	9.26975	9.58928	8.94193	9.47234	0.0114628	0.00959076	0.00708797	0.0208589	-0.327821	0.319531	0.530414	-0.116939	-125.466	153.035	218.528	-59.9738
CAGL0K06831g	YBR221C	PDB1	15.1269	15.4463	15.2246	15.6141	0.00232593	0.0117767	0.00886469	0.00266263	0.0976788	0.319454	0.38954	0.167765	2506.44	8868.51	11868	5505.97
CAGL0I05258g			12.0913	12.4099	12.8655	12.5554	0.0702655	0.0188708	0.00920702	0.00780043	0.774148	0.318583	-0.31013	0.145434	3099.02	1078.3	-1443.52	577.2
CAGL0G05896g	YHR143W	DSE2	11.6296	11.9479	11.3901	11.4635	0.0340513	0.0287077	0.0465042	0.0494584	-0.239538	0.318307	0.073414	-0.484431	-484.738	782.213	140.106	-1126.85
CAGL0M12837g	YIL074C	SER33	13.3081	13.6263	13.1124	13.0652	0.0128165	0.0131512	0.00510561	0.0248272	-0.195705	0.318202	-0.0471545	-0.561062	-1286.6	2502.88	-284.77	-4074.24
CAGL0I07909g	YOL081W	IRA2	11.6184	11.9365	11.6999	11.6017	0.0517007	0.0284567	0.0631815	0.0509412	0.0815179	0.31809	-0.0981636	-0.334736	182.76	775.548	-218.826	-811.614
CAGL0F05577g	YDR194C	MSS116	9.50346	9.82101	9.63519	10.6445	0.0136851	0.00666983	0.00125349	0.00919842	0.131732	0.317552	1.00927	0.823448	69.3939	178.706	805.458	696.146
CAGL0K08580g	YKL106W	AAT1	11.8275	12.1446	11.8453	12.368	0.0130112	0.0100729	0.000621775	0.0328778	0.017769	0.317107	0.522708	0.22337	45.0399	893.44	1606.62	758.217
CAGL0D05808g	YLL001W	DNM1	12.1909	12.5072	12.6098	13.1907	0.00923073	0.0275084	0.024332	0.023283	0.418901	0.316285	0.580909	0.683525	1575.24	1146.08	3099.11	3528.27
CAGL0I05632g	YNR013C	PHO91	11.334	11.6501	11.6992	12.5088	0.0192916	0.0111344	0.00728231	0.0263232	0.365155	0.316029	0.809631	0.858757	743.551	632.232	2503.05	2614.37
CAGL0K07766g	YBR114W	RAD16	11.6597	11.9757	11.5873	11.934	0.027698	0.0156339	0.0457459	0.00955248	-0.0724606	0.315988	0.346703	-0.0417454	-158.488	792.235	835.85	-114.873
CAGL0J07106g	YOR194C	TOA1	12.0168	12.3327	11.9528	12.0909	0.0104532	0.00409134	0.0214598	0.0116792	-0.0639927	0.31588	0.138087	-0.241786	-179.795	1014.32	398.181	-795.938
CAGL0M12254g	YAL047C	SPC72	10.1325	10.448	10.1699	10.5947	0.00874999	0.007206	0.00669057	0.00653402	0.0373908	0.315553	0.424805	0.146642	29.4721	274.435	394.42	149.457
CAGL0B00814g	YCL034W	LSB5	13.644	13.9586	13.8833	14.4925	0.00621151	0.00665297	0.0107078	0.0206136	0.239345	0.314667	0.609237	0.533915	2310	3119.88	7940.02	7130.13
CAGL0M05115g			8.96311	9.27777	8.54782	9.42318	0.0060767	0.0828825	0.0657298	0.0508515	-0.415294	0.314652	0.875364	0.145418	-124.835	121.631	312.292	65.8263
CAGL0L02475g	YEL009C	GCN4	16.4163	16.7309	16.3991	16.5781	0.0371101	0.0315379	0.0315934	0.0196767	-0.0171838	0.314611	0.179039	-0.152756	-1035.5	21310.9	11418.6	-10927.7
CAGL0H08558g	YPR049C	ATG11	10.1282	10.4427	10.0241	10.5216	0.0339106	0.0172422	0.0227518	0.00406805	-0.104029	0.31448	0.497423	0.0789144	-77.8572	272.581	428.685	78.2466
CAGL0G09295g	YGR196C	FYV8	11.1634	11.4778	10.9703	10.8806	0.0243409	0.00749774	0.00225484	0.00164057	-0.193128	0.314374	-0.0897057	-0.597208	-287.37	558.425	-120.946	-966.741
CAGL0A04147g	YLR191W	PEX13	10.2222	10.5351	10.2274	11.2658	0.0168871	0.012449	0.023557	0.00916302	0.00514583	0.312829	1.03841	0.730724	4.26833	289.248	1263.5	978.521
CAGL0J08998g	YDL195W	SEC31	13.5017	13.8145	13.6006	13.6635	0.0179309	0.0118269	0.022603	0.0189365	0.0989787	0.312829	0.0628173	-0.151033	823.674	2808.49	552.834	-1431.98
CAGL0D02354g	YLR116W	MSL5	11.3921	11.7043	11.4434	11.372	0.00387529	0.0209054	0.00840791	0.0232558	0.0513517	0.312207	-0.0714591	-0.332314	97.3832	649.32	-134.58	-686.517
CAGL0L10230g	YOR057W	SGT1	11.282	11.5939	11.3337	11.4835	0.00531445	0.0071748	0.0127711	0.0264759	0.0516771	0.311931	0.14984	-0.110413	90.8126	601.037	282.475	-227.749
CAGL0J05082g	YJL057C	IKS1	11.6515	11.9625	11.4271	12.0529	0.081031	0.0276944	0.0409726	0.00934131	-0.224363	0.311045	0.625803	0.0903948	-463.337	774.032	1495.44	258.067
CAGL0K07964g	YPR086W	SUA7	13.8747	14.1852	13.6548	14.0779	0.00752629	0.00933985	0.00696997	0.00757872	-0.219957	0.310482	0.423091	-0.107348	-2124.18	3607.02	4395.4	-1335.8
CAGL0D03784g	YHR060W	VMA22	8.09387	8.40385		8.32896	0.00668331	0.0136251		0.0390832		0.309987		-0.0748922		65.4875		-17.1337
CAGL0F02519g	YJL206C	YJL206C	9.6802	9.99009	9.50504	9.71833	0.0252643	0.00801812	0.012712	0.0404184	-0.175162	0.309892	0.213293	-0.271761	-93.7993	196.582	115.772	-174.609
CAGL0I10945g	YOR197W	MCA1	13.2574	13.567	12.9753	13.2113	0.00371055	0.0132166	0.0111604	0.00347613	-0.282034	0.309593	0.235953	-0.355675	-1738.75	2343.79	1430.93	-2651.61
CAGL0H07887g	YGL234W	ADE5,7	11.4184	11.728	11.7135	11.2866	0.01753	0.0109326	0.00697309	0.0237832	0.295147	0.309587	-0.426877	-0.441317	621.325	655.109	-860.165	-893.948
CAGL0E01309g	YDR147W	EKI1	11.3051	11.6145	11.1095	12.021	0.00717156	0.0225392	0.0136856	0.00267946	-0.195508	0.30942	0.911459	0.406531	-320.668	605.256	1946.51	1020.59
CAGL0M03883g	YNL306W	MRPS18	12.3564	12.6655	13.2742	13.6635	0.0227647	0.0064613	0.0317661	0.0168152	0.917817	0.30911	0.389278	0.997984	4663.08	1252.97	3068.53	6478.64
CAGL0I02552g	YHR178W	STB5	9.36933	9.67814	9.39309	9.46897	0.00321008	0.0503669	0.00227202	0.00791955	0.0237588	0.308813	0.0758822	-0.209172	10.982	157.863	36.3109	-110.57
CAGL0K00649g	YJL192C	SOP4	11.2396	11.5483	11.3044	11.392	0.00124913	0.0202306	0.0023894	0.00654943	0.0647173	0.308635	0.0876781	-0.15624	110.941	576.795	158.464	-307.39
CAGL0J10472g	YDR443C	SSN2	10.9124	11.2207	10.999	11.1602	0.014201	0.0244436	0.0146843	0.0219505	0.0865954	0.30835	0.16121	-0.0605451	119.225	459.258	241.949	-98.0834
CAGL0F05159g	YDR485C	VPS72	11.2656	11.5732	11.4367	11.5991	0.009341	0.00829654	0.0181206	0.00359458	0.17112	0.307648	0.162343	0.0258157	310.039	585.177	330.154	55.0164
CAGL0K05379g	YPR036W	VMA13	14.0746	14.3822	14.1467	14.5324	0.00466502	0.0156927	0.0126915	0.0113641	0.0721401	0.30758	0.385621	0.150181	884.666	4099.91	5557.89	2342.64
CAGL0M13343g	YHR183W	GND1	15.1274	15.4343	15.2687	15.4436	0.0258513	0.0257355	0.00542125	0.0167091	0.141285	0.306852	0.174879	0.00931166	3682.68	8483.26	5087.28	286.702
CAGL0D04994g	YPR141C	KAR3	10.648	10.9547	10.5339	10.7578	0.0192804	0.0130503	0.00821107	0.0124293	-0.114097	0.306776	0.223883	-0.19699	-122.011	380.187	248.882	-253.317
CAGL0E05346g	YOR332W	VMA4	15.3192	15.6259	15.3751	15.7233	0.0025958	0.000846333	0.01291	0.000268479	0.0559606	0.306757	0.348205	0.0974087	1616.92	9685.89	11601.1	3532.16
CAGL0A03036g	YDR377W	ATP17	14.6997	15.0061	15.6036	16.2045	0.0296742	0.0193839	0.0288299	0.0188804	0.903912	0.306382	0.6009	1.19843	23181.3	6296.11	25725.5	42610.7
CAGL0A00561g	YGL004C	RPN14	8.37009	8.67585	8.19615	8.41208	0.00962819	0.0125014	0.000564682	0.0167898	-0.173937	0.305761	0.215929	-0.263769	-37.5793	78.1068	47.3511	-68.3351
CAGL0C05071g	YOL055C	THI20	10.9014	11.2068	10.6887	11.0554	0.00963922	0.00709965	0.0267475	0.014991	-0.21265	0.305385	0.366659	-0.151375	-262.135	450.917	477.615	-235.436
CAGL0E01177g	YDR155C	CPR1	16.7521	17.0571	16.3628	16.7324	0.00537943	0.00600703	0.00307199	0.00834497	-0.389287	0.304991	0.369523	-0.324754	-26104.4	25985	24602.6	-27486.7
CAGL0M07249g	YPL060W	MFM1	9.69386	9.99852	9.7313	10.5106	0.0173894	0.015729	0.0196438	0.0261954	0.037441	0.304662	0.77925	0.512029	21.7752	194.737	608.795	435.833
CAGL0C02101g	YFR042W	KEG1	11.7102	12.0145	11.7704	12.0462	0.0241082	0.016355	0.0298163	0.0267961	0.0602387	0.304362	0.275804	0.0316804	142.86	786.944	735.944	91.8601
CAGL0D02574g	YNL329C	PEX6	9.65741	9.96111	9.43006	10.1018	0.00694129	0.00735532	0.0159837	0.0211088	-0.227349	0.303695	0.67172	0.140677	-117.738	189.211	409.04	102.091
CAGL0F01221g	YOL026C	MIM1	15.0323	15.336	14.907	15.4753	0.032388	0.0143774	0.0393691	0.0055956	-0.125279	0.303691	0.568256	0.139287	-2787.17	7851.45	14831.1	4192.47
CAGL0C04004g			8.33693	8.63806	8.42652	8.84181	0.0183247	0.0298905	0.0257419	0.0648301	0.089588	0.30113	0.415295	0.203752	20.7155	75.0514	114.769	60.4327
CAGL0I06963g	YGL221C	NIF3	12.7406	13.0415	12.6811	13.0135	0.00697745	0.0151258	0.0159873	0.00904596	-0.0595437	0.300918	0.332456	-0.0280053	-276.716	1587.29	1701.92	-162.087
CAGL0I00242g			9.43395	9.73482	8.16848	9.06304	0.00989518	0.0210354	0.0290186	0.0171134	-1.26547	0.300874	0.894565	-0.67178	-403.963	160.393	247.158	-317.198
CAGL0I08063g	YOL072W	THP1	11.1211	11.4214	11.1621	11.4294	0.00661753	0.0036692	0.00425426	0.0046125	0.0409332	0.300278	0.267384	0.00803903	64.1014	515.371	466.595	15.3258
CAGL0B03509g	YLR248W	RCK2	12.4226	12.722	11.9689	11.8009	0.00888647	0.0178555	0.0177392	0.0208704	-0.453705	0.29941	-0.168033	-0.921148	-1481.41	1266.23	-440.73	-3188.37
CAGL0K08932g	YOR258W	HNT3	9.38095	9.68027	9.40604	9.9416	0.018119	0.00556584	0.0349111	0.0176714	0.0250865	0.299319	0.535558	0.261325	11.6948	153.723	304.952	162.924
CAGL0M13453g	YHR188C	GPI16	11.4139	11.7129	11.2933	11.4265	0.0197583	0.00721641	0.0237455	0.00546889	-0.120583	0.299021	0.133212	-0.286392	-218.783	628.399	242.773	-604.409
CAGL0H03861g	YCL011C	GBP2	12.4332	12.7315	12.4139	12.6971	0.0147114	0.00559141	0.0144933	0.022342	-0.0193235	0.298359	0.283208	-0.0344744	-73.5812	1270.59	1183.58	-160.59
CAGL0D01562g	YPR062W	FCY1	14.0794	14.3774	13.5718	13.1941	0.0397273	0.018161	0.0142372	0.0307235	-0.507625	0.297954	-0.377705	-1.18328	-5134.9	3971.22	-2804.71	-11910.8
CAGL0M06061g	YBR168W	PEX32	9.32762	9.62451	9.22581	10.0911	0.0105946	0.00442501	5.59298e-05	0.0117528	-0.101808	0.296897	0.865282	0.466576	-43.7791	146.818	491.99	301.393
CAGL0M13739g	YMR301C	ATM1	9.03683	9.33292	8.90034	9.02475	0.0234255	0.0147949	0.0117925	0.0208805	-0.136495	0.29609	0.124412	-0.308174	-47.4151	119.656	43.0343	-124.037
CAGL0K07788g	YBR115C	LYS2	12.8518	13.1476	12.345	13.0055	0.0183606	0.00535806	0.0535694	0.0295642	-0.506841	0.295855	0.660589	-0.142106	-2189.86	1682.56	3021.16	-851.259
CAGL0D04246g	YMR077C	VPS20	8.53409	8.82917	8.66663	9.40725	0.0160833	0.0379288	0.0160854	0.021009	0.132536	0.295075	0.740628	0.578089	35.6679	84.1288	272.631	224.17
CAGL0E03201g	YGR157W	CHO2	10.3242	10.6192	10.4111	11.2061	0.0294382	0.0201672	0.0305841	0.00833295	0.0868835	0.295042	0.795007	0.586848	79.5794	290.917	1000.89	789.555
CAGL0G01474g	YNL042W	BOP3	11.1753	11.4701	10.5113	11.5898	0.0061244	0.0150875	0.0185823	0.0137365	-0.663996	0.294825	1.07844	0.119622	-853.057	524.351	1622.66	245.256
CAGL0I04422g	YAR018C	KIN3	9.69762	9.99196	9.11772	9.52939	0.00338717	0.00331802	0.0237799	0.0488409	-0.579895	0.294348	0.411668	-0.462575	-274.843	187.939	183.449	-279.333
CAGL0F03619g	YPL174C	NIP100	9.24852	9.54228	9.2502	9.87758	0.0291964	0.0383265	0.0405735	0.0142928	0.00168443	0.293761	0.62738	0.335303	0.710583	137.362	331.735	195.084
CAGL0L03113g	YKR030W	GMH1	10.8181	11.1116	10.7055	11.1211	0.0111901	0.0232737	0.0223818	0.0271771	-0.112583	0.293503	0.415632	0.00954657	-135.528	407.314	557.533	14.6903
CAGL0M07546g	YMR023C	MSS1	10.4882	10.7814	10.7248	11.3116	0.0132759	0.0174382	0.0161449	0.00273466	0.236611	0.29325	0.586793	0.530154	255.983	323.743	849.374	781.614
CAGL0E04378g	YHR009C	TDA3	9.42961	9.7225	9.6638	10.0213	0.0122087	0.0107173	0.0076974	0.0137333	0.234185	0.292893	0.357466	0.298758	121.536	155.224	228.069	194.381
CAGL0F02233g	YFR006W	YFR006W	14.6088	14.9017	14.5024	14.4236	0.0052377	0.0115089	0.00290042	0.0166884	-0.106374	0.29286	-0.0788081	-0.478042	-1775.95	5623.36	-1233.82	-8633.14
CAGL0G05544g	YDL223C	HBT1	8.13151	8.42352	8.35241	9.33354	0.0044583	0.0430241	0.00194408	0.0218479	0.220903	0.292009	0.981131	0.910024	46.401	62.9133	318.339	301.827
CAGL0I03916g	YDL137W	ARF2	16.6642	16.9561	16.8073	17.0637	0.00286497	0.00669326	0.0012977	0.00472715	0.143017	0.291888	0.256444	0.107573	10823.1	23289	22308.8	9842.91
CAGL0H04873g	YLR375W	STP3	9.88571	10.1775	11.3903	13.2844	0.00691545	0.0476002	0.0290973	0.0112952	1.50459	0.291808	1.89407	3.10685	1738.23	212.07	7292.58	8818.75
CAGL0K10274g	YOR125C	CAT5	13.0097	13.3008	13.0845	13.5457	0.00508705	0.0101672	0.00106261	0.00278973	0.0747765	0.291084	0.461181	0.244874	438.747	1843.8	3271.82	1866.77
CAGL0L08888g	YPL006W	NCR1	10.4209	10.7108	10.4358	10.9001	0.00787832	0.00658039	0.0168049	0.0378519	0.01497	0.289907	0.464262	0.189325	14.2986	305.1	525.821	235.02
CAGL0B04037g	YJR017C	ESS1	12.407	12.6958	12.0699	12.2493	0.0156498	0.0259726	0.0280701	0.0100714	-0.337146	0.288845	0.179461	-0.44653	-1131.79	1203.84	569.474	-1766.15
CAGL0M11462g	YLR099C	ICT1	14.8041	15.0929	14.9647	15.1577	0.00803629	0.0225656	0.0347098	0.0109619	0.1606	0.288805	0.192956	0.0647509	3368.57	6340.19	4575.86	1604.25
CAGL0G03861g	YGR046W	TAM41	9.11106	9.39918	9.59848	10.7847	0.0463476	0.020414	0.0459911	0.011327	0.487421	0.288116	1.18622	1.38553	222.26	122.231	988.855	1088.88
CAGL0I08041g			10.5485	10.8365	10.8137	11.3503	0.0344368	0.0244421	0.0245675	0.0123694	0.265253	0.288012	0.536556	0.513797	302.296	330.916	810.885	782.265
CAGL0J04488g	YLR417W	VPS36	8.9516	9.23921	8.95477	9.6974	0.00493869	0.0216371	0.00374656	0.0215319	0.00316888	0.287607	0.742623	0.458185	1.0887	109.228	334.048	225.909
CAGL0I07557g	YDR487C	RIB3	13.5263	13.8126	13.3432	13.1585	0.00781085	0.0156931	0.0132042	0.0167296	-0.183159	0.286254	-0.184658	-0.65407	-1406.72	2589.44	-1248.51	-5244.67
CAGL0L02299g	YKR001C	VPS1	14.2076	14.4933	14.3025	14.0831	0.0161528	0.00773921	0.00497405	0.0136745	0.0948965	0.285717	-0.219445	-0.410265	1286.34	4143.76	-2851.18	-5708.6
CAGL0I01210g	YHR109W	CTM1	9.75303	10.0383	10.1573	10.9688	0.00728502	0.0166507	0.00692799	0.0120904	0.404232	0.285239	0.81159	0.930583	279.044	188.638	862.322	952.729
CAGL0F01815g			11.0896	11.3741	10.5207	10.7056	0.0374048	0.017326	0.033141	0.0416964	-0.568902	0.284493	0.184909	-0.668487	-710.165	475.045	200.895	-984.315
CAGL0L05896g	YGL174W	BUD13	11.0368	11.3212	10.9956	11.6044	0.00493483	0.0113352	0.00175648	0.0289057	-0.0412111	0.284377	0.608806	0.283218	-59.1635	457.75	1071.9	554.983
CAGL0K01309g	YGR072W	UPF3	12.6802	12.9644	12.5516	12.7481	0.0159658	0.00590351	0.0159752	0.00955827	-0.128572	0.284245	0.196498	-0.216318	-559.597	1429.28	876.001	-1112.87
CAGL0G01254g	YGL202W	ARO8	13.4512	13.7335	13.5616	13.1663	0.00257459	0.00485863	0.00377446	0.00811083	0.11038	0.282253	-0.395325	-0.567198	890.563	2420.29	-2897.96	-4427.69
CAGL0L07744g	YCR011C	ADP1	10.1301	10.4101	10.3816	10.8267	0.0356939	0.0153318	0.0327554	0.0735592	0.251531	0.280038	0.445097	0.41659	213.449	240.072	482.147	455.524
CAGL0H09812g	YDR006C	SOK1	13.019	13.2988	13.1939	13.5012	0.0262538	0.024841	0.0447777	0.0138423	0.174982	0.279826	0.307264	0.20242	1070.34	1776.68	2224.22	1517.88
CAGL0C05511g	YDL236W	PHO13	13.5438	13.8225	13.312	12.8831	0.00480501	0.00554487	0.00706854	0.00247256	-0.231835	0.278637	-0.4289	-0.939371	-1772.87	2544.37	-2615.38	-6932.62
CAGL0M12188g	YAL044C	GCV3	13.0635	13.342	13.3199	13.2959	0.0220165	0.0182742	0.0367682	0.0143139	0.256357	0.278521	-0.0239384	-0.0461023	1664.7	1823	-168.268	-326.571
CAGL0I01342g	YEL046C	GLY1	13.8041	14.0825	13.7126	13.5568	0.00626151	0.0231226	0.0103866	0.00695651	-0.0915236	0.278424	-0.155766	-0.525714	-879.225	3044.79	-1373.91	-5297.93
CAGL0J06842g	YPL122C	TFB2	11.2246	11.5029	11.1409	11.2267	0.0217079	0.00352988	0.0251186	0.00539727	-0.0836871	0.278312	0.0858388	-0.276161	-134.859	509.157	138.43	-505.585
CAGL0H10202g	YBR058C-A	TSC3	12.7001	12.9782	12.4655	12.6071	0.00542009	0.0088561	0.00438821	0.00707037	-0.234647	0.278083	0.141624	-0.371106	-998.886	1414.63	583.354	-1830.16
CAGL0M03531g	YNL287W	SEC21	14.3166	14.5945	14.4777	14.4676	0.0165512	0.0152594	0.0150192	0.0148926	0.161167	0.277877	-0.0101628	-0.126873	2411.6	4334.06	-160.158	-2082.62
CAGL0H09306g	YGR181W	TIM13	11.5082	11.7859	11.6431	12.4144	0.0484096	0.0247765	0.068517	0.00750475	0.134929	0.27779	0.771349	0.628488	285.56	618.479	2260.76	1927.84
CAGL0G01408g			8.26821	8.54571	8.1048	8.88644	0.00475274	0.0155749	5.80161e-06	0.0114563	-0.163405	0.277507	0.781642	0.34073	-33.0147	65.3907	197.956	99.5509
CAGL0H06457g	YLR389C	STE23	13.1803	13.4562	13.2353	13.1435	0.0161288	0.00692085	0.000890971	0.015531	0.0550745	0.275902	-0.091862	-0.312689	361.198	1956.24	-594.895	-2189.93
CAGL0K11044g	YDR237W	MRPL7	13.6491	13.9248	14.5024	15.1025	0.034872	0.0156437	0.0392276	0.0196236	0.853313	0.27571	0.600135	1.17774	10362.5	2705.31	11972.5	19629.6
CAGL0J05434g	YNL079C	TPM1	15.433	15.7081	15.2976	15.3924	0.00749229	0.00544154	0.0101007	0.0137769	-0.135434	0.275077	0.0948071	-0.315704	-3963.89	9292.53	2735.51	-10520.9
CAGL0F04191g	YBL029C-A	YBL029C-A	11.2912	11.5658	11.3135	12.7186	0.0212628	0.0188389	0.036313	0.0239233	0.0223377	0.274624	1.40509	1.1528	39.1042	525.469	4195.31	3708.94
CAGL0F05445g	YDR202C	RAV2	10.0147	10.2887	9.84066	10.5511	0.00642765	0.0239043	0.0161672	0.0208889	-0.174012	0.273982	0.710463	0.262469	-117.542	216.349	583.466	249.575
CAGL0M12034g	YAL038W	CDC19	18.0788	18.3523	17.9708	18.3486	0.0074569	0.00624216	0.0116055	0.00606031	-0.107972	0.273522	0.377739	-0.00375509	-19963.9	57795.9	76889.8	-869.92
CAGL0F07095g	YGL122C	NAB2	13.1357	13.4078	12.9374	13.7743	0.0139072	0.0170971	0.000497821	0.0292869	-0.198253	0.272087	0.836811	0.366472	-1155.54	1867.97	6166.46	3142.95
CAGL0M01474g	YDR397C	NCB2	12.3564	12.6284	12.9357	12.8092	0.0161639	0.0128008	0.0296522	0.00423543	0.579302	0.272053	-0.126457	0.180792	2591.03	1088.19	-657.499	845.337
CAGL0C04587g	YJR098C	YJR098C	12.3504	12.6224	12.6812	14.2209	0.0220561	0.021298	0.00918629	0.035438	0.330748	0.27203	1.53973	1.59845	1345.56	1083.61	12527.1	12789
CAGL0C01969g	YFR048W	RMD8	10.6367	10.9076	10.6043	10.8198	0.00937109	0.00786807	0.0142409	0.0156781	-0.0323658	0.270942	0.215505	-0.0878026	-35.3187	328.909	250.805	-113.423
CAGL0B04609g	YNL107W	YAF9	10.0879	10.3588	9.92331	10.5775	0.00480826	0.0158269	0.00420495	0.0303708	-0.164592	0.270894	0.654217	0.218731	-117.343	224.801	557.117	214.973
CAGL0L10758g	YMR205C	PFK2	15.2243	15.4937	15.1019	14.9357	0.0310269	0.0302893	0.0339515	0.0335828	-0.122421	0.269353	-0.16623	-0.558004	-3114.35	7857.85	-3827.24	-14799.4
CAGL0K03047g	YMR072W	ABF2	12.9244	13.1936	12.9918	12.9963	0.00553081	0.0101428	0.00516968	0.00881353	0.0673242	0.269127	0.00452204	-0.197281	371.377	1594.28	25.5713	-1197.33
CAGL0B03377g	YBR276C	PPS1	10.4718	10.7394	10.5643	10.6373	0.0200625	0.00889477	0.0223494	0.00946176	0.0925068	0.267635	0.0730244	-0.102104	94.0432	289.47	78.6155	-116.812
CAGL0M04081g	YNL317W	PFS2	10.5238	10.7912	10.3214	11.0354	0.0128916	0.0196778	0.0145354	0.0422908	-0.202454	0.267367	0.714012	0.244191	-192.763	299.768	819.345	326.814
CAGL0K06985g	YBR239C	ERT1	10.4321	10.6984	10.389	10.8601	0.0072042	0.019075	0.00946942	0.0186704	-0.0430665	0.266336	0.471147	0.161745	-40.6313	280.105	517.872	197.136
CAGL0C03465g	YNR049C	MSO1	12.0984	12.3642	12.0234	12.4843	0.00322654	0.0074145	0.0110723	0.00887845	-0.075003	0.265821	0.460951	0.120127	-222.143	887.172	1567.1	457.786
CAGL0J10406g	YGL105W	ARC1	14.367	14.6326	14.1191	13.8724	0.00694822	0.00697473	0.0151654	0.00674455	-0.247903	0.265588	-0.246668	-0.760159	-3335.99	4270.9	-2796.48	-10403.4
CAGL0J11594g			10.4575	10.7223	10.4741	10.7211	0.0235491	0.0203155	0.00586913	0.0133439	0.0165471	0.264765	0.246963	-0.00125463	16.2209	283.257	265.567	-1.46855
CAGL0M09647g	YMR155W	YMR155W	8.5682	8.83296	8.29065	9.35413	0.0103246	0.00313378	0.00649811	0.0487351	-0.277551	0.264761	1.06348	0.521173	-66.4274	76.4581	341.31	198.425
CAGL0I07051g	YGL215W	CLG1	11.5064	11.7706	11.5123	11.7097	0.0461404	0.0312229	0.0381822	0.0186593	0.00584501	0.264198	0.197385	-0.0609677	11.8107	584.67	428.283	-144.576
CAGL0H07579g	YGL253W	HXK2	14.9927	15.2566	14.5157	14.1198	0.0147002	0.00757878	0.0163813	0.0133843	-0.476987	0.263946	-0.395901	-1.13683	-9178.41	6545.24	-5621.47	-21345.1
CAGL0A01133g	YPL270W	MDL2	11.2098	11.4736	11.5391	12.0229	0.00658171	0.0110892	0.00452696	0.0123965	0.329278	0.263795	0.483791	0.549273	607.282	475.227	1185.65	1317.7
CAGL0K10340g	YOR128C	ADE2	11.2439	11.5067	11.27	11.6426	0.0544156	0.0262306	0.0099266	0.0107275	0.0261107	0.262726	0.372577	0.135962	44.2938	484.434	727.693	287.553
CAGL0I08833g	YGR167W	CLC1	14.382	14.6445	14.4597	14.2708	0.0060291	0.00950225	0.00188394	0.0244413	0.0776761	0.262473	-0.188863	-0.37366	1181.07	4260.24	-2764.77	-5843.94
CAGL0H02233g	YMR267W	PPA2	10.2546	10.5169	10.5506	10.8496	0.0265181	0.0198928	0.0506783	0.01928	0.296052	0.262354	0.298904	0.332601	278.263	243.636	345.29	379.918
[truncated: 3,222 more rows]

## Sheet: induced(wt or hog)_>1,5
rankwt	rankhog	delta_rank	Cg_Name	Sc_ORF	Sc_NAME	wt_nostress	wt_stress	hog_nostress	hog_stress	CV_wt_nostress	CV_wt_stress	CV_hog_nostress	CV_hog_stress	hog1/wt	WT_sorbate/nostress	hog1_sorbate/nostress	sorb_hog/sorb_wt	Diff_hog1/wt	Diff_WT_sorbate/nostress	Diff_hog_sorbate/nostress	Diff_sorb_hog/sorb_wt
1	1	0	CAGL0M07293g	YPL058C	PDR12	9.21766	16.5307	9.34091	16.424	0.0337294	0.0241094	0.0164764	0.0377908	0.123248	7.31302	7.08311	-0.106658	53.0985	94078.8	87278.9	-6746.78
2	2	0	CAGL0I10010g	YGR142W	BTN2	11.8146	16.5866	10.1351	16.0892	0.0570017	0.0218707	0.143089	0.110551	-1.67951	4.77199	5.95407	-0.497428	-2477.51	94812.2	68589.1	-28700.7	0.395908
3	3	0	CAGL0E00803g	YDR171W	HSP42	10.7979	14.8428	10.5147	15.4958	0.0257126	0.0161347	0.0956582	0.0343074	-0.283166	4.04488	4.98107	0.653031	-317.277	27604.7	44743.9	16822	0.518646
4	192	-188	CAGL0H08173g			8.31726	12.3402	9.46846	11.3853	0.017989	0.0094935	0.054144	0.0281418	1.1512	4.02289	1.91684	-0.954855	389.453	4866.13	1966.54	-2510.14
5	210	-205	CAGL0H08151g			8.35846	12.2783	9.40574	11.2799	0.0164683	0.0132467	0.0590907	0.0327774	1.04729	3.91984	1.87417	-0.998384	350.077	4639.26	1808.23	-2480.95
6	21	-15	CAGL0F08085g	YGR243W	FMP43	9.51373	13.1518	9.02244	12.4659	0.0636664	0.0476315	0.0647694	0.0699764	-0.491286	3.63807	3.44344	-0.685908	-210.973	8369.9	5137.23	-3443.65
7	23	-16	CAGL0F01111g	YOL032W	OPI10	10.1967	13.8235	8.84885	12.1962	0.0157068	0.0186784	0.0263809	0.0933653	-1.34788	3.62675	3.3474	-1.62723	-712.53	13323.5	4231.78	-9804.27
8	22	-14	CAGL0E05170g	YGL157W	ARI1	12.8541	16.4489	12.6514	16.0511	0.0140146	0.0174735	0.0532434	0.01066	-0.202759	3.59473	3.39973	-0.397762	-970.795	82050.8	61466	-21555.6
9	16	-7	CAGL0L10186g	YOR052C	YOR052C	11.2403	14.8325	12.2833	15.8019	0.0129606	0.0112628	0.0174045	0.00381024	1.043	3.59219	3.51865	0.969459	2565.52	26756.6	52144.4	27953.4
10	457	-447	CAGL0G05632g	YDL218W	YDL218W	8.18322	11.6373		9.47891	0.00419702	0.0362915		0.0389345		3.45405		-2.15836		2894.77		-2471.87
11	62	-51	CAGL0G02937g	YGR087C	PDC6	8.79421	12.1346	8.60669	11.2948	0.0106933	0.0281883	0.00853043	0.0125453	-0.187523	3.34038	2.68812	-0.839788	-54.1104	4052.59	2122.5	-1984.2
12	11	1	CAGL0K12958g	YML131W	YML131W	10.1432	13.4603	9.64655	13.3122	0.0151181	0.00345379	0.0314592	0.0138227	-0.496679	3.31703	3.66568	-0.148027	-329.383	10139.5	9369.85	-1099.05
13	4	9	CAGL0G03883g	YLL026W	HSP104	13.7946	17.0255	12.7669	17.1481	0.0124032	0.0160629	0.0295498	0.0641737	-1.0277	3.23091	4.38118	0.122574	-7239.98	119200	138271	11830.2
14	19	-5	CAGL0M13365g	YHR184W	SSP1	8.62772	11.7809	8.2478	11.7178	0.0179024	0.0108381	0.00694357	0.0190634	-0.379912	3.15316	3.47002	-0.0630536	-91.5761	3123.28	3064.38	-150.48
15	61	-46	CAGL0M08184g	YKL178C	STE3	9.09866	12.1556	8.78238	11.4869	0.0133017	0.0126025	0.00191256	0.0476724	-0.316278	3.05693	2.70448	-0.668734	-107.926	4014.21	2429.73	-1692.4
16	35	-19	CAGL0K00891g	YGR205W	TDA10	10.3293	13.3365	10.3475	13.3673	0.00469847	0.00708426	0.0124316	0.00773451	0.0181802	3.00717	3.0198	0.0308083	16.3153	9057.21	9264.16	223.263
17	18	-1	CAGL0G03289g	YER103W	SSA4	11.3058	14.3128	11.9362	15.4463	0.0300042	0.0179374	0.00780424	0.0637248	0.630389	3.00702	3.51014	1.13351	1387.25	17819.7	40730.1	24297.7
18	26	-8	CAGL0M05533g	YBR208C	DUR1,2	11.39	14.3825	11.8636	15.1223	0.00374059	0.020975	0.0747857	0.0485389	0.473596	2.99246	3.25869	0.739824	1042.78	18673.8	31940	14308.9
19	45	-26	CAGL0H03289g	YGL082W	YGL082W	8.9839	11.866	9.14648	12.0685	0.00367765	0.018715	0.0235247	0.011997	0.162577	2.88206	2.922	0.202514	60.396	3226.28	3728.4	562.51
20	48	-28	CAGL0B03465g	YLR251W	SYM1	9.10578	11.9838	9.24843	12.1258	0.0439227	0.0172191	0.035636	0.0231744	0.142646	2.87797	2.87736	0.142036	57.2594	3499.19	3860.96	419.032
21	30	-9	CAGL0J05962g	YNL155W	YNL155W	10.6402	13.5049	10.4944	13.6799	0.0180123	0.0137606	0.025768	0.049391	-0.145844	2.86468	3.18553	0.175008	-153.45	10028.6	11681.2	1499.22
22	193	-171	CAGL0C02365g			11.4139	14.2369	11.3192	13.231	0.0572553	0.0378419	0.0521481	0.0561733	-0.0947065	2.82301	1.91175	-1.00596	-173.365	16579.7	7059.12	-9693.96
23	9	14	CAGL0H02101g	YHR087W	RTC3	9.68157	12.4844	9.83394	13.6877	0.0536581	0.00866733	0.029913	0.0267183	0.152366	2.80286	3.85376	1.20326	91.4726	4909.27	12282.2	7464.45
24	64	-40	CAGL0E05192g			10.7122	13.5021	10.5885	13.2738	0.00653164	0.00246045	0.00694118	0.02122	-0.123603	2.79	2.68527	-0.228323	-137.741	9924.93	8364.37	-1698.3
25	32	-7	CAGL0L11902g	YER170W	ADK2	9.00976	11.7579	9.86218	13.0063	0.0526627	0.0397216	0.096696	0.010508	0.852418	2.74816	3.14412	1.24838	415.229	2947.8	7297.14	4764.57
26	27	-1	CAGL0L04598g	YOR173W	DCS2	9.72523	12.4642	9.78129	13.0368	0.00900605	0.00671784	0.0231606	0.0188315	0.0560579	2.73897	3.25555	0.572631	33.5361	4804.23	7523.88	2753.18
27	41	-14	CAGL0L07480g	YBR066C	NRG2	9.49934	12.2176	9.68461	12.6318	0.0119378	0.0342997	0.0354773	0.0290478	0.185266	2.71825	2.94717	0.414194	99.1725	4039.02	5523.73	1583.88
28	458	-430	CAGL0A01584g	YGL032C	AGA2	8.27792	10.9876		10.3447	0.0131575	0.036833		0.0180182		2.7097		-0.642883		1720.11		-730.102
29	80	-51	CAGL0G01056g	YLR343W	GAS2	9.96121	12.6557	9.74426	12.2114	0.017432	0.0238067	0.0207113	0.0193033	-0.216949	2.69451	2.46711	-0.444353	-139.175	5456.01	3884.62	-1710.56
30	459	-429	CAGL0M05379g	YBR201W	DER1	8.41951	11.1075		10.3589	0.0134662	0.0553231		0.0440221		2.68795		-0.748611		1863.98		-893.192
31	66	-35	CAGL0F01859g	YLR054C	OSW2	9.24619	11.9257	8.97033	11.6271	0.0272527	0.0265222	0.0374207	0.017674	-0.275861	2.67947	2.6568	-0.298536	-105.69	3283.02	2661.53	-727.184
32	56	-24	CAGL0M05951g	YKR049C	FMP46	8.89483	11.5424	9.58804	12.333	0.0359712	0.0458149	0.0398435	0.00665344	0.693209	2.6476	2.745	0.790606	293.635	2506.76	4389.94	2176.82
33	134	-101	CAGL0D01270g			10.1551	12.7886	10.9405	13.0774	0.0553292	0.0381717	0.0437189	0.0233499	0.785375	2.63351	2.13693	0.288797	824.988	5935.19	6678.26	1568.06
34	110	-76	CAGL0H02585g	YMR250W	GAD1	8.97359	11.5857	9.61779	11.9199	0.00618511	0.0393387	0.0185991	0.0294047	0.644203	2.61207	2.30208	0.334207	282.964	2570.77	3089.02	801.21
35	44	-9	CAGL0H02893g	YJL070C	YJL070C	9.79361	12.4031	9.85833	12.7839	0.0125405	0.0117897	0.00470326	0.0134592	0.0647188	2.6095	2.92557	0.380794	40.7196	4528.86	6124.2	1636.06
36	92	-56	CAGL0E05148g	YGL156W	AMS1	10.6671	13.276	10.9831	13.3678	0.00486668	0.0207104	8.84038e-05	0.0344692	0.315943	2.60889	2.38476	0.0918135	398.092	8293.33	8547.03	651.791
37	142	-105	CAGL0D05434g			9.88025	12.4858	10.0773	12.1722	0.055497	0.0215522	0.0996066	0.0392397	0.197074	2.60557	2.09489	-0.313607	137.945	4793.52	3534.93	-1120.65
38	103	-65	CAGL0H00704g	YPL250C	ICY2	11.5424	14.1374	11.6407	13.9732	0.0545677	0.0129429	0.0353423	0.0964026	0.0983078	2.59504	2.3325	-0.164227	210.327	15038.6	12889.3	-1938.96
39	24	15	CAGL0L12012g	YER175C	TMT1	8.39451	10.9749	8.45939	11.7965	0.00189775	0.0700032	0.046378	0.0331295	0.0648887	2.5804	3.33714	0.821634	15.4809	1676.17	3205.24	1544.55
40	427	-387	CAGL0C02321g	YER037W	PHM8	10.636	13.196	10.2774	11.6012	0.0227607	0.0145079	0.078508	0.061013	-0.358563	2.56002	1.32379	-1.59479	-350.177	7792.79	1865.68	-6277.29
41	25	16	CAGL0I10747g	YGR121C	MEP1	11.1374	13.6795	11.1055	14.4249	0.0145983	0.0266479	0.0346495	0.00403807	-0.0319046	2.54216	3.31942	0.745354	-49.269	10868	19791.8	8874.59
42	59	-17	CAGL0L06446g	YDR132C	YDR132C	10.7535	13.2706	10.4996	13.2244	0.024252	0.0385395	0.0246993	0.0266679	-0.253942	2.51706	2.72476	-0.0462443	-278.637	8155.73	8122.63	-311.74
43	84	-41	CAGL0K08206g	YGL140C	YGL140C	9.3462	11.8608	9.65593	12.0844	0.0157161	0.00455284	0.062071	0.0171911	0.30973	2.51461	2.42848	0.223593	155.864	3068.43	3536.06	623.494
44	160	-116	CAGL0B04235g			9.42771	11.9346	8.92219	10.9357	0.00508079	0.00570403	0.00908791	0.0303011	-0.505513	2.50688	2.01348	-0.998913	-203.57	3225.75	1473.58	-1955.75
45	137	-92	CAGL0E04884g	YDR216W	ADR1	9.15169	11.6512	9.82551	11.9433	0.0200385	0.0221549	0.0336825	0.0302799	0.673818	2.49949	2.11776	0.292084	338.58	2647.53	3030.71	721.761
46	60	-14	CAGL0J06908g	YPL119C	DBP1	10.6705	13.1461	10.8336	13.5381	0.0217527	0.00884617	0.00711128	0.00973632	0.163048	2.47553	2.70455	0.392074	195.014	7434.98	10070.7	2830.75
47	39	8	CAGL0B03201g	YKR011C	YKR011C	8.79444	11.2551	9.12606	12.0875	0.00638451	0.0184854	0.00520121	0.0168567	0.331618	2.46066	2.96146	0.832412	114.742	2000.12	3793.41	1908.03
48	98	-50	CAGL0L10142g	YOR049C	RSB1	10.4632	12.8819	10.1711	12.527	0.045918	0.00466347	0.00172017	0.00930573	-0.292104	2.41871	2.35594	-0.354873	-258.739	6136.28	4749.11	-1645.91
49	28	21	CAGL0L00957g			10.3807	12.7986	10.4401	13.6679	0.0111128	0.0241882	0.00937999	0.0150922	0.0593958	2.4179	3.22774	0.869234	56.0353	5791.51	11625.5	5889.98
50	71	-21	CAGL0L04268g	YOR155C	ISN1	11.0724	13.4789	11.2055	13.7948	0.0205105	0.0129837	0.0483161	0.00428223	0.13307	2.40652	2.5893	0.315849	208.069	9263.72	11849.9	2794.26
51	53	-2	CAGL0M12969g	YIL077C	YIL077C	9.24184	11.6411	9.67386	12.4783	0.0140598	0.0247887	0.0108808	0.00851146	0.43202	2.39929	2.80445	0.837181	211.372	2588.52	4889.38	2512.23
52	87	-35	CAGL0H10010g			9.1538	11.5464	8.48481	10.9012	0.0361364	0.0508911	0.0379041	0.0414252	-0.668991	2.39258	2.41637	-0.645199	-211.351	2421.34	1554.17	-1078.52
53	236	-183	CAGL0K07337g			8.64598	11.0276	9.11793	10.9162	0.0302316	0.0178054	0.00193884	0.0231097	0.471948	2.38161	1.7983	-0.111363	155.021	1686.95	1376.85	-155.078
54	42	12	CAGL0J09262g	YDL130W-A	STF1	10.2543	12.608	10.4286	13.3717	0.0301103	0.0325164	0.0433409	0.00898303	0.174329	2.35369	2.94305	0.76369	156.872	5021.4	9220.9	4356.38
55	58	-3	CAGL0G09020g	YPL203W	TPK2	9.89217	12.2358	10.3097	13.0401	0.00471516	0.0159549	0.0255612	0.021757	0.417485	2.34363	2.73042	0.804272	318.903	3873.04	7153.58	3599.45
56	54	2	CAGL0I02024g			8.68087	11.0044	8.36341	11.1509	0.00958807	0.0114849	0.0209912	0.0139097	-0.317458	2.32354	2.78753	0.14653	-81.0601	1643.87	1944.54	219.609
57	50	7	CAGL0I06094g	YJL155C	FBP26	9.46458	11.7733	9.56466	12.3995	0.0125986	0.020856	0.0367104	0.00644411	0.100084	2.30871	2.83486	0.626234	50.7533	2793.85	4645.65	1902.55
58	46	12	CAGL0K03421g	YMR105C	PGM2	9.30018	11.5975	9.53632	12.4485	0.0216604	0.00770979	0.0208928	0.0350047	0.236143	2.29732	2.91216	0.850984	112.114	2468.39	4846.89	2490.61
59	230	-171	CAGL0E05302g	YOR329C	SCD5	10.3994	12.6931	10.2879	12.0954	0.0153769	0.0131004	0.0131194	0.015929	-0.111569	2.29366	1.80755	-0.597682	-100.514	5271.57	3125.93	-2246.16
60	40	20	CAGL0E06380g	YKL151C	YKL151C	9.56414	11.8569	9.55736	12.509	0.0216614	0.0238498	0.0262126	0.0110667	-0.00678029	2.29279	2.95161	0.652039	-3.54933	2952.31	5075.3	2119.45
61	10	51	CAGL0M13189g	YKL062W	MSN4	8.22254	10.5011	8.08081	11.9297	0.00830268	0.0433363	0.000168349	0.0156546	-0.141728	2.27854	3.84889	1.42862	-27.9483	1150.54	3630.45	2451.96
62	128	-66	CAGL0A01650g			11.6755	13.9487	12.426	14.615	0.0375604	0.034738	0.0377377	0.00947356	0.750497	2.27324	2.18906	0.666321	2231.97	12540.8	19590.6	9281.78
63	123	-60	CAGL0K01705g	YDL021W	GPM2	11.2604	13.5283	10.9499	13.1878	0.00324399	0.00503369	0.00109077	0.0109745	-0.310528	2.26791	2.2379	-0.340541	-475.056	9361.72	7352.65	-2484.13
64	291	-227	CAGL0M11902g	YAL034C	FUN19	8.34844	10.603	9.59202	11.2848	0.0131739	0.0265886	0.0683847	0.0180907	1.24358	2.25455	1.69282	0.68186	445.833	1229.37	1723.27	939.727
65	94	-29	CAGL0G02651g	YIL097W	FYV10	9.14947	11.396	9.38311	11.759	0.00838372	0.0101202	0.0015305	0.00751783	0.233645	2.24649	2.37589	0.363047	99.8359	2126.89	2798.14	771.082
66	47	19	CAGL0M08822g	YDR258C	HSP78	12.245	14.4899	12.1229	15.0138	0.0104723	0.0175959	0.0159965	0.0205268	-0.12212	2.24493	2.89095	0.523905	-393.973	18154.8	28623	10074.2
67	127	-60	CAGL0M11000g	YNR034W-A	YNR034W-A	8.36822	10.5841	9.10895	11.3091	0.00771107	0.0225213	0.0535472	0.0240834	0.740724	2.21587	2.20019	0.725044	221.727	1204.65	1985.25	1002.33
68	209	-141	CAGL0K02629g	YNL134C	YNL134C	10.7288	12.9413	10.5087	12.3841	0.0227947	0.0130134	0.0324434	0.0068112	-0.220159	2.21251	1.87543	-0.557237	-240.185	6168.51	3888.59	-2520.11
69	79	-10	CAGL0F04807g	YIL136W	OM45	9.94873	12.1366	10.7348	13.206	0.00930345	0.0144218	0.0202479	0.0097894	0.786085	2.18782	2.47117	1.06944	715.879	3514.39	7745.19	4946.68
70	454	-384	CAGL0K07590g	YKL129C	MYO3	11.2259	13.4132	11.8702	12.284	0.00833764	0.00647924	0.0218304	0.0252204	0.644279	2.18725	0.413818	-1.12916	1348.38	8513.35	1243.63	-5921.33
71	100	-29	CAGL0L06512g	YGR230W	BNS1	8.57055	10.7563	9.60551	11.959	0.0336778	0.0232673	0.0638146	0.0250709	1.03496	2.18574	2.35349	1.20271	398.835	1349.5	3202.23	2251.56
72	198	-126	CAGL0G06314g	YAL028W	FRT2	10.4396	12.6195	10.3578	12.2563	0.00574184	0.0120825	0.00137474	0.0178414	-0.081817	2.17982	1.89852	-0.363116	-76.5699	4903.89	3580.23	-1400.23
73	250	-177	CAGL0I07469g	YOL102C	TPT1	9.70018	11.8795	9.71082	11.4729	0.0353093	0.0364993	0.00373732	0.00344382	0.0106392	2.17928	1.76205	-0.406591	6.15721	2935.83	2004.34	-925.327
74	37	37	CAGL0B04367g	YBR037C	SCO1	8.90948	11.0797	9.47378	12.4744	0.0289132	0.0273397	0.0243109	0.00784011	0.5643	2.17018	3.00065	1.39477	230.174	1683.39	4979.81	3526.59
75	161	-86	CAGL0G05247g	YDR069C	DOA4	9.42571	11.5772	9.95105	11.9595	0.020761	0.00854187	0.0167975	0.0192529	0.525347	2.15151	2.00845	0.382295	302.108	2367.81	2992.8	927.093
76	318	-242	CAGL0K09504g	YOR148C	SPP2	10.0359	12.1786	10.1628	11.8138	0.0116859	0.0345218	0.0416575	0.0515135	0.126876	2.14268	1.65099	-0.364814	96.5076	3586.04	2453.73	-1035.8
77	65	12	CAGL0G05357g	YNL200C	YNL200C	10.5272	12.6665	10.7028	13.3848	0.0262159	0.0204884	0.0311983	0.00520803	0.175617	2.13929	2.68195	0.718278	191.03	5025.52	9029.21	4194.72
78	216	-138	CAGL0A03344g	YNL008C	ASI3	10.0554	12.1832	10.0942	11.9546	0.0124021	0.0095617	0.0251657	0.0158933	0.0388581	2.12784	1.86042	-0.228564	29.0494	3586.57	2876.13	-681.39
79	252	-173	CAGL0M09108g	YJR091C	JSN1	9.45611	11.5772	9.466	11.2264	0.01499	0.0314273	0.0174947	0.0353382	0.00989035	2.12111	1.76037	-0.350849	4.83169	2353.18	1688.72	-659.626
80	153	-73	CAGL0E05214g			11.9238	14.0305	11.8243	13.8586	0.00729808	0.006376	0.00310741	0.0169055	-0.0995229	2.10668	2.03429	-0.171905	-258.995	12848.9	11228.2	-1879.77
81	33	48	CAGL0M04763g	YOR289W	YOR289W	8.56568	10.6723	8.67967	11.7605	0.0235664	0.0329398	0.0355447	0.0156804	0.113998	2.10666	3.08081	1.08815	31.1543	1252.99	3059.38	1837.54
82	190	-108	CAGL0H04785g	YML013W	UBX2	9.39383	11.4982	9.46837	11.3864	0.00253094	0.0107566	0.0210332	0.00671294	0.0745458	2.10436	1.91801	-0.111795	35.6732	2219.96	1968.6	-215.689
83	440	-357	CAGL0L01771g	YKL043W	PHD1	8.90848	11.0124	9.26892	10.2738	0.0374309	0.0075361	0.0371634	0.0109827	0.360438	2.1039	1.00489	-0.738569	136.382	1585.13	621.105	-827.639
84	151	-67	CAGL0L10318g	YOR059C	YOR059C	11.6815	13.7743	12.0918	14.145	0.00867762	0.0102118	0.00970202	0.00662342	0.410322	2.0928	2.05325	0.37077	1080.54	10726.4	13751.6	4105.78
85	196	-111	CAGL0A01386g			10.0061	12.0984	10.1919	12.0999	0.0424434	0.0119444	0.056743	0.0315592	0.185825	2.09229	1.90798	0.00152072	141.362	3356.72	3219.98	4.62464
86	460	-374	CAGL0C01617g			8.32911	10.4194		9.89857	0.0123568	0.0197979		0.0651607		2.09024		-0.520778		1047.82		-414.94
87	106	-19	CAGL0M13937g	YMR311C	GLC8	11.1529	13.2322	10.986	13.2963	0.0104983	0.0109543	0.0106438	0.0144335	-0.166886	2.07929	2.31035	0.0641686	-248.722	7345.3	8031.66	437.64
88	120	-32	CAGL0M12793g	YER079W	YER079W	8.32324	10.397	8.34909	10.6011	0.0227507	0.0139377	0.0109531	0.0180731	0.0258443	2.07371	2.25201	0.204145	5.78938	1028.03	1227.19	204.95
89	105	-16	CAGL0J08976g	YLR218C	COA4	11.4343	13.4932	11.8372	14.15	0.0581727	0.0234127	0.0399179	0.00668932	0.40288	2.05887	2.31285	0.656861	891.493	8763.17	14520.8	6649.08
90	202	-112	CAGL0L10208g	YOR054C	VHS3	9.91292	11.9715	9.75285	11.6392	0.0108807	0.00635531	0.0326515	0.0107541	-0.16007	2.05857	1.88635	-0.332288	-101.239	3051.83	2326.91	-826.158
91	118	-27	CAGL0E03498g			9.80012	11.8582	9.89633	12.1709	0.0496597	0.048356	0.0291813	0.0293729	0.0962074	2.0581	2.27453	0.312632	61.4789	2821.11	3657.98	898.35
92	146	-54	CAGL0M09339g	YBL107C	YBL107C	10.6198	12.665	10.94	13.0243	0.0386118	0.0158027	0.049531	0.011847	0.320187	2.04515	2.08431	0.35935	391.014	4920.72	6366.6	1836.89
93	187	-94	CAGL0L06292g	YDR100W	TVP15	11.0192	13.0607	11.1511	13.0744	0.0423459	0.00334403	0.0455697	0.0133949	0.131901	2.0415	1.92337	0.0137726	198.69	6468.41	6351.67	81.9534
94	453	-359	CAGL0L05016g	YKL072W	STB6	10.3715	12.4109	8.96236	9.42778	0.0186422	0.0189313	0.0355027	0.0469679	-1.40918	2.03936	0.465428	-2.98311	-825.969	4120.9	189.912	-4756.95
95	290	-195	CAGL0F07865g	YDR213W	UPC2	11.3865	13.4192	11.449	13.1451	0.0438411	0.0217023	0.0352491	0.00844218	0.0625344	2.03267	1.69605	-0.274088	118.595	8276.74	6262.82	-1895.32
96	461	-365	CAGL0G01738g			8.16171	10.1811		10.1737	0.0116815	0.0152998		0.0279818		2.01938		-0.00735785		874.587		-5.90587
97	450	-353	CAGL0I00726g	YMR148W	OSW5	9.70413	11.7163	10.3671	10.9973	0.110404	0.0156522	0.0400218	0.0434955	0.662965	2.01217	0.630237	-0.718973	486.576	2530.67	723.509	-1320.58
98	74	24	CAGL0J09812g	YBR126C	TPS1	13.0215	15.033	13.4961	16.0491	0.00659327	0.0163774	0.0192778	0.0144918	0.474532	2.01151	2.55305	1.01607	3238.47	25211.7	56251.3	34278
99	20	79	CAGL0F08745g	YGR008C	STF2	9.72504	11.7343	10.7743	14.2325	0.0717019	0.0550933	0.190484	0.0198486	1.04926	2.00922	3.45822	2.49826	905.094	2560.61	17497.8	15842.3
100	14	86	CAGL0H02563g	YMR251W-A	HOR7	8.42902	10.4371	9.64762	13.2919	0.0297076	0.0325017	0.0382054	0.0137778	1.21859	2.00804	3.64426	2.85482	457.43	1041.68	9226.85	8642.6
101	411	-310	CAGL0E05566g	YOR344C	TYE7	10.2947	12.3017	10.4561	11.9244	0.0173278	0.0162726	0.0451961	0.0178946	0.16139	2.00695	1.46829	-0.377273	148.676	3792.54	2482.13	-1161.73
102	265	-163	CAGL0J04092g	YOR223W	YOR223W	11.1968	13.2023	11.2046	12.9359	0.0162105	0.00904983	0.0358046	0.0149286	0.00785694	2.00553	1.73125	-0.266427	12.8181	7077.84	5475.73	-1589.3
103	91	12	CAGL0J06050g	YNL160W	YGP1	12.3692	14.3667	12.5372	14.9252	0.0256718	0.0173708	0.00796627	0.0192274	0.167975	1.99751	2.38796	0.55842	653.29	15835.5	25167.6	9985.38
104	83	21	CAGL0C02739g	YAL008W	FUN14	10.5685	12.5647	10.9379	13.3704	0.0139862	0.0251714	0.00915137	0.0149953	0.369363	1.9962	2.43258	0.805746	443.093	4539.74	8628.56	4531.92
105	156	-51	CAGL0D06006g	YJR052W	RAD7	11.2428	13.2367	11.1656	13.1875	0.00557898	0.0175899	0.0028172	0.0232081	-0.0771715	1.9939	2.02187	-0.0492068	-126.223	7229.21	7031.75	-323.674
106	441	-335	CAGL0L01705g	YKL047W	YKL047W	10.8287	12.8168	11.7087	12.7086	0.100988	0.00545337	0.0155999	0.00451557	0.880036	1.98813	0.999922	-0.108171	1528.47	5396.47	3346.8	-521.196
107	109	-2	CAGL0I09966g	YOL053W	AIM39	8.90095	10.8821	9.12092	11.4249	0.0107499	0.018203	0.00113993	0.00982241	0.219979	1.98116	2.30399	0.542815	78.7389	1409.26	2192.66	862.136
108	78	30	CAGL0G04829g			8.64999	10.6307	8.59592	11.0992	0.0209778	0.0137865	0.00737784	0.0283668	-0.0540726	1.9807	2.50327	0.468503	-14.7773	1183.75	1806.83	608.298
109	226	-117	CAGL0J01001g	YJL036W	SNX4	10.2212	12.2003	10.2862	12.1034	0.00910579	0.00203108	0.00870914	0.00823957	0.0650138	1.97915	1.81721	-0.0969328	55.0222	3512.51	3151.68	-305.814
110	107	3	CAGL0G01903g	YKR069W	MET1	9.89328	11.8702	9.82151	12.128	0.0115088	0.00255764	0.0267749	0.00826913	-0.0717674	1.97691	2.30645	0.257778	-46.1497	2792.55	3571.08	732.372
111	152	-41	CAGL0H03663g	YNL009W	IDP3	9.94522	11.9211	10.1891	12.2264	0.0100981	0.0164783	0.0205916	0.0165369	0.243855	1.97593	2.0373	0.305218	181.546	2892.3	3624.46	913.711
112	135	-23	CAGL0L02827g	YOR208W	PTP2	8.80398	10.7798	8.77502	10.9112	0.00499987	0.0073443	0.0104588	0.0110103	-0.0289662	1.97585	2.13616	0.131343	-8.88439	1311.19	1487.64	167.574
113	126	-13	CAGL0H10054g	YBR053C	YBR053C	11.4239	13.3947	10.8024	13.0103	0.032219	0.0202983	0.0453675	0.0156922	-0.62159	1.97076	2.20797	-0.38438	-961.778	8022.25	6465.05	-2518.98
114	121	-7	CAGL0H00781g	YPL247C	YPL247C	10.6761	12.6344	10.7864	13.0327	0.0161451	0.0185578	0.0247617	0.023903	0.110285	1.95833	2.24636	0.39831	129.978	4722.12	6613.84	2021.7
115	417	-302	CAGL0H04939g	YLR377C	FBP1	8.08609	10.0435	9.95915	11.3875	0.000165662	0.0282287	0.103249	0.0530034	1.87306	1.95742	1.42836	1.344	723.671	783.613	1683.64	1623.7
116	462	-346	CAGL0A04675g	YBL078C	ATG8	8.09999	10.0536		10.3191	0.011107	0.0284118		0.0278681		1.95364		0.265442		788.409		214.687
117	256	-139	CAGL0D00352g	YKL188C	PXA2	8.15943	10.112	8.11964	9.87461	0.0208698	0.072387	0.015661	0.0480433	-0.0397899	1.95262	1.75497	-0.237437	-7.77782	820.788	660.625	-167.941
118	31	87	CAGL0J04202g	YFL014W	HSP12	12.0479	13.9898	11.8555	15.0295	0.0301507	0.0218312	0.0733762	0.124857	-0.192398	1.94189	3.17403	1.03974	-528.654	12034.3	29740.2	17177.3
119	108	11	CAGL0J08613g	YOR087W	YVC1	9.21919	11.1595	9.36827	11.6741	0.0166892	0.0103027	0.0196175	0.0155462	0.149086	1.94028	2.30585	0.514661	64.8854	1691.34	2606.95	980.492
120	197	-77	CAGL0K01749g	YDL019C	OSH2	8.79339	10.7161	8.84522	10.751	0.0126693	0.0320517	0.023073	0.00384557	0.0518268	1.92273	1.90578	0.0348771	16.2285	1238.5	1263.43	41.1623
121	463	-342	CAGL0I05610g	YNR014W	YNR014W	8.21974	10.1389		11.1027	0.000613708	0.0675288		0.0570176		1.91911		0.963859		829.337		1071.67
122	407	-285	CAGL0K04719g	YNL208W	YNL208W	11.7713	13.6754	12.0817	13.5615	0.0589466	0.0275293	0.0842828	0.00956352	0.310415	1.90415	1.47985	-0.113884	839.13	9587.52	7755.36	-993.034
123	125	-2	CAGL0F07777g	YMR169C	ALD3	9.77616	11.6766	10.0286	12.2505	0.0207035	0.0129797	0.00659577	0.0249436	0.252442	1.90043	2.22186	0.573872	167.67	2396.6	3828.04	1599.12
124	451	-327	CAGL0J02024g			9.48566	11.3832	10.0817	10.6883	0.0250368	0.0493156	0.122069	0.0847851	0.596071	1.89751	0.606583	-0.694853	366.771	1954.09	566.387	-1020.93
125	238	-113	CAGL0L06006g	YGL180W	ATG1	8.78756	10.6824	8.68932	10.4873	0.0182338	0.00397752	0.00776115	0.0254957	-0.0982394	1.89481	1.798	-0.195053	-29.0888	1201.39	1022.67	-207.808
126	205	-79	CAGL0L08074g	YCR030C	SYP1	11.0471	12.9418	11.2481	13.1293	0.00848832	0.021039	0.00415088	0.014309	0.201004	1.89479	1.8812	0.187417	316.323	5752.46	6527.66	1091.52
127	67	60	CAGL0D05082g	YLL039C	UBI4	12.8326	14.7273	12.5985	15.2527	0.00595312	0.0154956	0.0181769	0.0098325	-0.234084	1.89466	2.65412	0.525378	-1092.57	19829.5	32838	11915.9
128	36	92	CAGL0I09009g	YFR025C	HIS2	8.41713	10.3085	8.9112	11.918	0.0175333	0.0675168	0.0504481	0.0095506	0.494074	1.89135	3.00675	1.60948	139.608	926.289	3388.13	2601.45
129	52	77	CAGL0B02431g	YML120C	NDI1	10.2501	12.138	10.6199	13.4347	0.0517134	0.0194234	0.0684833	0.00678911	0.369843	1.88785	2.81476	1.29676	355.866	3289.17	9498.92	6565.62
130	131	-1	CAGL0J02904g	YER054C	GIP2	10.5151	12.3918	10.6964	12.8589	0.0199817	0.0111079	0.00801703	0.0123088	0.181257	1.87668	2.16253	0.467098	195.909	3910.7	5769.45	2054.67
131	95	36	CAGL0F07975g	YGR237C	YGR237C	9.50741	11.3801	9.21733	11.5895	0.0111623	0.0268898	0.046486	0.0182923	-0.290081	1.87266	2.37219	0.209448	-132.566	1937.48	2486.49	416.44
132	183	-51	CAGL0K12782g	YFL044C	OTU1	10.8086	12.6782	10.4796	12.4344	0.00356937	0.00657957	0.029789	0.00225011	-0.32901	1.86959	1.9548	-0.243797	-365.737	4760.6	4107.29	-1019.04
133	270	-137	CAGL0D03564g	YKL193C	SDS22	11.6324	13.4956	11.6325	13.3585	0.0273593	0.00448936	0.0215085	0.0125626	3.16071e-05	1.86318	1.726	-0.137146	0.069555	8375.32	7327.85	-1047.41
134	464	-330	CAGL0L06072g			8.22455	10.0816			0.00459055	0.00598437				1.85702				784.454
135	266	-131	CAGL0G03927g	YLL028W	TPO1	11.4748	13.3306	10.7503	12.4812	0.00821652	0.0119526	0.0375149	0.0285125	-0.72456	1.8558	1.73095	-0.849411	-1123.74	7455.76	3995.24	-4584.26
136	211	-75	CAGL0I07887g	YOL082W	ATG19	9.87034	11.7182	10.0762	11.9491	0.0190967	0.00570293	0.00134037	0.02171	0.205893	1.84789	1.87289	0.230892	143.579	2433.3	2874.5	584.773
137	104	33	CAGL0K08800g	YMR009W	ADI1	10.201	12.0463	10.2674	12.5851	0.076024	0.0201199	0.0932982	0.0271619	0.0663517	1.84526	2.31774	0.538837	55.4019	3052.48	4912.25	1915.17
138	29	109	CAGL0E06072g	YMR181C	YMR181C	8.12056	9.95887	8.26398	11.4514	0.00542647	0.053243	0.0182051	0.00206163	0.143424	1.83831	3.18746	1.49257	29.0901	716.91	2493.05	1805.23
139	435	-296	CAGL0I07249g	YOR134W	BAG7	8.39358	10.23	9.66858	10.8658	0.0229336	0.00182155	0.135786	0.00525442	1.275	1.83642	1.19726	0.635845	477.534	864.687	1052.31	665.161
140	325	-185	CAGL0G07689g	YKR014C	YPT52	11.2735	13.1088	11.3065	12.9448	0.0077959	0.0116691	0.0303808	0.00624548	0.0329528	1.83523	1.63833	-0.163947	57.1957	6358	5351.9	-948.904
141	140	1	CAGL0L08338g	YIL138C	TPM2	10.8155	12.6505	10.7155	12.8184	0.0136934	0.0228489	0.0347906	0.00155548	-0.100044	1.83499	2.10295	0.167916	-120.739	4627.44	5541.82	793.64
142	96	46	CAGL0I01496g	YJR045C	SSC1	11.1364	12.9691	11.7416	14.1104	0.0133407	0.0110818	0.0229856	0.010273	0.605223	1.83269	2.36873	1.14126	1173.3	5767.33	14262.2	9668.13
143	280	-137	CAGL0I01980g	YHR155W	YSP1	9.50523	11.3374	9.6708	11.3821	0.0183018	0.0227222	0.0310019	0.0270122	0.165569	1.83217	1.71128	0.0446821	88.3738	1860.89	1853.91	81.3949
144	136	8	CAGL0J07304g	YNL223W	ATG4	9.70346	11.5351	9.57089	11.6953	0.0198876	0.0262666	0.000309661	0.0334901	-0.132574	1.83165	2.12442	0.160195	-73.2006	2133.91	2555.63	348.515
145	113	32	CAGL0E03652g			10.7618	12.5895	10.8579	13.1413	0.0253383	0.0140542	0.0096331	0.0200078	0.0961322	1.82771	2.28334	0.55176	119.638	4427.12	7178.85	2871.37
146	8	138	CAGL0M12474g	YIL055C	YIL055C	8.00906	9.83484	8.52141	12.4177	0.00141692	0.0256952	0.0418328	0.00601098	0.512349	1.82578	3.8963	2.58287	109.839	655.62	5103.99	4558.21
147	70	77	CAGL0L05280g	YKL087C	CYT2	9.3869	11.207	9.73794	12.3544	0.032128	0.025326	0.0584269	0.0116434	0.351041	1.82011	2.61646	1.14739	184.429	1694.51	4382.65	2872.57
148	85	63	CAGL0F03267g	YHR080C	YHR080C	9.34687	11.1601	9.23166	11.6526	0.0258636	0.0246445	0.0148818	0.0197805	-0.115211	1.81326	2.42099	0.49252	-49.9782	1637.25	2618.38	931.152
149	200	-51	CAGL0I05236g	YIL033C	BCY1	12.3233	14.1341	12.4872	14.382	0.00821402	0.00863756	0.0111017	0.0130218	0.16392	1.81076	1.8948	0.247951	616.665	12854.7	15609.6	3371.53
150	329	-179	CAGL0M07139g	YHR192W	YHR192W	11.5448	13.3541	11.6467	13.2761	0.0249048	0.00760161	0.013378	0.0163733	0.101875	1.80929	1.62944	-0.0779766	218.599	7483.22	6713.7	-550.922
151	88	63	CAGL0M03399g	YEL012W	UBC8	9.63912	11.4464	9.89834	12.3019	0.00476844	0.0215435	0.0205069	0.00713377	0.259222	1.80724	2.40353	0.855521	156.95	1993.21	4094.99	2258.73
152	189	-37	CAGL0I01144g	YHR105W	YPT35	9.16922	10.9729	9.29582	11.2172	0.00506154	0.0190117	0.00673349	0.0315353	0.126591	1.80371	1.9214	0.244283	52.7999	1434.21	1752.25	370.841
153	144	9	CAGL0L05236g	YKL085W	MDH1	11.149	12.9478	12.2561	14.3454	0.0501315	0.0163534	0.0279393	0.0118482	1.10713	1.7988	2.08932	1.39765	2620.85	5629.94	15924.5	12915.4
154	145	9	CAGL0I05896g	YJL141C	YAK1	11.148	12.9454	11.4107	13.4959	0.00745808	0.0210887	0.00335435	0.01095	0.262754	1.79741	2.08512	0.550465	453.318	5618.53	8829.53	3664.32
155	352	-197	CAGL0K12760g	YFL042C	YFL042C	9.41633	11.2135	9.57565	11.16	0.0253461	0.00700234	0.00126342	0.0181243	0.159325	1.79719	1.5843	-0.0535704	79.7825	1691.41	1525.07	-86.5603
156	38	118	CAGL0H00418g			10.1873	11.982	9.49003	12.4883	0.0275157	0.0220985	0.058673	0.00519025	-0.697278	1.79473	2.99829	0.506285	-446.874	2879.35	5026.82	1700.6
157	112	45	CAGL0J10296g	YNL077W	APJ1	11.9848	13.7795	10.9222	13.221	0.00819734	0.0111555	0.018007	0.093389	-1.06258	1.79468	2.2988	-0.558463	-2112.59	10008.7	7607.81	-4513.49
158	89	69	CAGL0J04884g	YJL048C	UBX6	10.1758	11.9606	9.80685	12.204	0.0716032	0.0218226	0.0687793	0.0168139	-0.368947	1.78476	2.39714	0.243434	-261.012	2828.83	3822.42	732.57
159	147	12	CAGL0K08734g	YIR014W	YIR014W	10.8511	12.6351	10.8656	12.936	0.0406869	0.0295551	0.0613952	0.00607172	0.0144222	1.78402	2.07045	0.300856	18.5586	4514.29	5970.8	1475.07
160	344	-184	CAGL0M06413g	YPL084W	BRO1	11.704	13.4803	11.6675	13.2764	0.0117554	0.00518652	0.00186967	0.00137996	-0.0365263	1.77627	1.6089	-0.203892	-83.4072	8091.69	6668.96	-1506.15
161	241	-80	CAGL0L03355g	YKR045C	YKR045C	9.23031	11.003	9.45668	11.2468	0.0188907	0.02521	0.00628039	0.0204676	0.226377	1.77265	1.79009	0.243821	102.041	1451.58	1727.4	377.86
162	75	87	CAGL0L07766g	YCR010C	ADY2	10.0613	11.8298	9.24543	11.7983	0.0182162	0.0133491	0.00957458	0.0151536	-0.81582	1.76859	2.55291	-0.0315066	-461.463	2571.9	2954.72	-78.6378
163	68	95	CAGL0K04631g	YGR067C	YGR067C	8.59065	10.3566	8.98724	11.636	0.00980766	0.0269266	0.0237534	0.0248323	0.396591	1.76592	2.64873	1.2794	121.975	925.589	2675.06	1871.45
164	97	67	CAGL0C05027g	YAR035W	YAT1	8.69741	10.4625	8.90931	11.2733	0.0292263	0.00961877	0.0306488	0.00873122	0.211907	1.76511	2.36395	0.810753	65.6806	995.883	1994.28	1064.08
165	324	-159	CAGL0F08107g	YGR244C	LSC2	10.641	12.4019	13.3824	15.024	0.0407816	0.00689156	0.00114627	0.0230036	2.74136	1.76089	1.64162	2.62209	9081.3	3815.01	22639.5	27905.8
166	371	-205	CAGL0F08173g	YGR247W	CPD1	8.85473	10.6096	9.02295	10.5721	0.0098819	0.0216379	0.0270975	0.0197264	0.168217	1.75485	1.54919	-0.0374399	57.2535	1099.48	1002.2	-40.0259
167	273	-106	CAGL0A04807g	YFR052W	RPN12	12.3573	14.1033	12.1519	13.8738	0.00667663	0.00779885	0.00843003	0.00719579	-0.205317	1.74601	1.72186	-0.229465	-696.011	12352.8	10460.8	-2588.01
168	221	-53	CAGL0L11330g	YML068W	ITT1	10.4105	12.1489	10.3659	12.1956	0.000209449	0.0123343	1.12063e-05	0.0253935	-0.0446106	1.73838	1.82965	0.0466584	-41.4427	3180.3	3371.02	149.274
169	175	-6	CAGL0G01100g	YLR345W	YLR345W	10.7441	12.4819	10.6913	12.674	0.00539958	0.0118852	0.0271017	0.0167084	-0.052802	1.73783	1.98273	0.192102	-61.6382	4005.38	4881.77	814.756
170	188	-18	CAGL0H10120g	YBR056W	YBR056W	8.56879	10.3053	8.32888	10.2512	0.0141411	0.0580387	0.0180096	0.0241287	-0.239908	1.73653	1.92229	-0.0541482	-58.1732	885.63	897.192	-46.6117
171	130	41	CAGL0F09163g	YER182W	FMP10	10.9069	12.6424	11.6539	13.8295	0.0465926	0.0111335	0.0427951	0.00505537	0.74702	1.73546	2.17555	1.1871	1302.39	4473.38	11335	8164.04
172	298	-126	CAGL0K01661g	YDL025C	RTK1	10.2361	11.9712	10.1906	11.8728	0.0175605	0.00550998	0.0133519	0.0100729	-0.045541	1.73511	1.68223	-0.0984242	-37.4779	2809.07	2581.76	-264.79
173	465	-292	CAGL0A02145g	YHR016C	YSC84	8.12518	9.85601		9.31135	0.0103776	0.0516534		0.0208632		1.73082		-0.544659		647.525		-291.407
174	443	-269	CAGL0I05390g	YPL026C	SKS1	10.8213	12.552	12.6514	13.6054	0.0439474	0.0503307	0.0166733	0.0142738	1.83011	1.73076	0.954047	1.0534	4624.17	4196.01	6030.17	6458.33
175	415	-240	CAGL0M13783g	YMR304W	UBP15	11.0504	12.7793	11.1127	12.5644	0.0155658	0.00522328	0.0018555	0.0335343	0.0623369	1.7289	1.45163	-0.214927	93.6451	4909.09	3842.44	-973.008
176	404	-228	CAGL0D04004g	YGR017W	YGR017W	10.0535	11.7734	10.1741	11.6781	0.00641859	0.0137385	0.00386647	0.00660394	0.120602	1.7199	1.504	-0.0952957	92.6512	2437.88	2121.48	-223.753
177	243	-66	CAGL0I06787g	YER143W	DDI1	12.2684	13.9867	12.0446	13.8309	0.0011813	0.0049723	0.0158899	0.00753199	-0.223772	1.71831	1.78633	-0.155752	-708.82	11300.1	10347.6	-1661.27
178	247	-69	CAGL0M10956g	YNR034W	SOL1	11.6354	13.3518	11.661	13.4286	0.0116094	0.00986875	0.00936638	0.0169302	0.0255982	1.71642	1.76763	0.0768113	56.95	7273.02	7787.76	571.686
179	233	-54	CAGL0K02805g			10.0145	11.7287	10.0793	11.8829	0.00513419	0.0157547	0.0025878	0.00892077	0.0648598	1.71421	1.8036	0.154248	47.5618	2359.48	2694.88	382.96
180	253	-73	CAGL0E02981g	YGR149W	YGR149W	9.35031	11.0622	9.70101	11.4596	0.0103511	0.0195313	0.00364083	0.00968211	0.350693	1.7119	1.75856	0.397354	179.61	1485.53	1983.94	678.017
181	366	-185	CAGL0K03333g	YMR100W	MUB1	9.41752	11.1276	9.37165	10.9289	0.0196523	0.0169047	0.0183214	0.0042092	-0.0458628	1.7101	1.55724	-0.198723	-21.3972	1553.57	1287.06	-287.906
182	399	-217	CAGL0D05318g	YBR255C-A	YBR255C-A	11.0735	12.7793	11.3059	12.8142	0.0272094	0.0130015	0.00985847	0.00916566	0.232392	1.70579	1.50824	0.0348452	376.671	4874.99	4670.19	171.864
183	317	-134	CAGL0A03872g	YLR206W	ENT2	10.6527	12.355	10.6041	12.2554	0.0142294	0.0349125	0.00780321	0.0106209	-0.0486446	1.70221	1.65135	-0.099508	-53.377	3628.68	3332.91	-349.144
184	437	-253	CAGL0C01375g	YIL108W	YIL108W	12.4345	14.1363	12.3058	13.4479	0.0113213	0.0121063	0.0102499	0.0132644	-0.128678	1.70182	1.14208	-0.688423	-472.351	12472.2	6111.19	-6833.36
185	179	6	CAGL0L08712g	YPL014W	YPL014W	9.50261	11.2003	9.6368	11.6056	0.0144617	0.0205428	0.00543157	0.0117441	0.134193	1.69772	1.96879	0.405256	70.7099	1627.69	2320.13	763.158
186	176	10	CAGL0M14091g			10.3116	12.0056	10.3434	12.3196	0.0256242	0.0176423	0.0239675	0.0255808	0.0318402	1.69403	1.97621	0.31401	28.3589	2841.07	3812.55	999.843
187	172	15	CAGL0G01122g	YLR346C	YLR346C	9.0183	10.7101	8.94818	10.9352	0.0230182	0.0504876	0.0461325	0.0449305	-0.0701153	1.6918	1.98706	0.225142	-24.5983	1156.64	1464.16	282.924
188	139	49	CAGL0A04103g	YLR193C	UPS1	9.45245	11.1432	9.68119	11.7876	0.0371099	0.0346942	0.0375092	0.0119686	0.228742	1.69074	2.10639	0.644387	120.372	1561.1	2714.24	1273.51
189	382	-193	CAGL0K06369g	YDR460W	TFB3	10.0193	11.7084	9.89296	11.4242	0.00529485	0.0160484	0.00620801	0.0261016	-0.126342	1.68908	1.53126	-0.284157	-87.0174	2308.58	1797.33	-598.259
190	284	-94	CAGL0I10472g	YGR132C	PHB1	12.3318	14.0184	12.7963	14.5025	0.0317905	0.0152407	0.0282312	0.00853575	0.464576	1.68664	1.70618	0.484116	1958.47	11439.4	16097.6	6616.67
191	293	-102	CAGL0B02695g	YDR255C	RMD5	9.42639	11.1099	9.6124	11.3019	0.013609	0.0124906	0.00918029	0.0028521	0.186011	1.68356	1.68945	0.191906	94.6862	1522.12	1741.88	314.446
192	353	-161	CAGL0I02750g	YHR114W	BZZ1	11.7782	13.4617	11.8991	13.4832	0.00283633	0.00384793	0.00184287	0.00541479	0.120886	1.68347	1.58404	0.0214606	306.992	7769.4	7631.48	169.075
193	397	-204	CAGL0I01012g	YOR036W	PEP12	10.8427	12.5216	10.7267	12.2354	0.0258732	0.0188209	0.0408572	0.0354698	-0.116049	1.6789	1.50873	-0.286223	-141.938	4043.61	3127.41	-1058.14
194	456	-262	CAGL0K07205g			10.5067	12.1853	10.857	10.2849	0.019609	0.0569359	0.0378439	0.018377	0.350325	1.67863	-0.572092	-1.90039	399.872	3202.53	-607.171	-3409.83
195	455	-260	CAGL0K07414g	YMR242C	RPL20A	16.8366	18.514	18.5119	18.4662	0.172428	0.00494692	0.00267577	0.00237314	1.67527	1.67743	-0.0456757	-0.0478345	256756	257315	-11648.9	-12208.6
196	466	-270	CAGL0L09251g	YPR005C	HAL1	8.0712	9.74717		8.53357	0.00974318	0.0503726		0.046927		1.67596		-1.2136		590.436		-488.826
197	286	-89	CAGL0M07007g	YCR076C	YCR076C	11.0869	12.7612	10.9475	12.6476	0.0216513	0.012832	0.0201975	0.02633	-0.139412	1.67427	1.70008	-0.113609	-200.354	4767.01	4441.65	-525.709
198	267	-69	CAGL0E04598g	YDR054C	CDC34	9.55129	11.225	9.28647	11.0159	0.00687583	0.0189912	0.00513032	0.0156542	-0.264817	1.67373	1.72945	-0.209096	-125.819	1643.41	1446.27	-322.958
199	380	-181	CAGL0B03311g	YBR280C	SAF1	9.30653	10.9734	9.58626	11.118	0.00438289	0.00467023	0.00775033	0.0183621	0.279735	1.6669	1.53173	0.144567	135.488	1377.42	1453.85	211.918
200	186	14	CAGL0I04620g	YBR042C	CST26	9.97599	11.6404	10.1168	12.0459	0.0124793	0.0245547	0.00889427	0.0275188	0.140775	1.66446	1.9291	0.405418	103.224	2185.35	3117.98	1035.86
201	429	-228	CAGL0H01793g	YJR061W	YJR061W	9.4846	11.1488	9.39248	10.6959	0.03415	0.0132093	0.0337273	0.0122649	-0.0921207	1.66418	1.30345	-0.452855	-44.3138	1554.09	986.73	-611.678
202	323	-121	CAGL0L10472g	YOR069W	VPS5	10.4613	12.1205	10.6286	12.2719	0.017333	0.0121956	0.0239193	0.00945111	0.167317	1.65924	1.64328	0.151356	173.358	3043.01	3362.19	492.536
203	155	48	CAGL0G07315g	YML030W	AIM31	11.6094	13.2667	12.4193	14.4448	0.0376009	0.0221016	0.0537242	0.0215226	0.809923	1.65734	2.02554	1.17812	2353.08	6731.16	16823.9	12445.8
204	327	-123	CAGL0E04488g	YOR023C	AHC1	11.1555	12.8108	11.0952	12.7279	0.0137797	0.00826043	0.00743698	0.0286086	-0.0603035	1.65523	1.63268	-0.082855	-93.3845	4903.85	4596.22	-401.013
205	289	-84	CAGL0D01100g			10.976	12.6298	11.207	12.9038	0.00805984	0.00916963	0.00352964	0.0238262	0.23105	1.6538	1.69678	0.274032	349.845	4323.7	5299.63	1325.78
206	251	-45	CAGL0L09933g	YOR042W	CUE5	11.3217	12.9753	11.2159	12.9766	0.0216549	0.0069032	0.00882226	0.0197392	-0.105873	1.65352	1.76073	0.00132953	-181.114	5493.03	5681.57	7.42444
207	423	-216	CAGL0H05379g	YPL075W	GCR1	10.6743	12.3256	10.3113	11.6726	0.0350962	0.0257297	0.0614325	0.0262544	-0.362972	1.65132	1.36132	-0.652968	-363.492	3498.99	1993.88	-1868.6
208	448	-240	CAGL0G02057g	YKR075C	YKR075C	10.5402	12.1895	9.59348	10.2837	0.0189923	0.00825484	0.0295735	0.0722887	-0.946679	1.64936	0.690221	-1.90582	-716.485	3181.98	473.982	-3424.48
209	434	-225	CAGL0H10208g	YBR059C	AKL1	8.51582	10.1648	8.43567	9.65366	0.0261389	0.0153521	0.029311	0.0291795	-0.0801513	1.64898	1.218	-0.511136	-19.7809	781.886	459.208	-342.458
210	343	-133	CAGL0F03113g	YDR425W	SNX41	10.2485	11.8958	10.3412	11.9502	0.0162264	0.00508276	0.010656	0.0015757	0.0927181	1.64727	1.60898	0.0544257	80.7476	2594.05	2659.8	146.499
211	299	-88	CAGL0G09152g	YPL196W	OXR1	11.6024	13.2496	11.3183	12.9988	0.0153549	0.00700228	0.00692877	0.0121633	-0.284138	1.64713	1.68048	-0.25079	-555.868	6629.63	5631.5	-1554
212	224	-12	CAGL0J11308g	YNL183C	NPR1	9.93896	11.5835	9.91921	11.7438	0.011868	0.0131988	0.00671299	0.00745061	-0.0197541	1.64456	1.82463	0.160319	-13.3487	2087.35	2461.4	360.704
213	63	150	CAGL0A04829g	YFR053C	HXK1	12.7324	14.376	14.7289	17.4146	0.0251192	0.0190414	0.0209913	0.01999	1.99656	1.64365	2.68565	3.03856	20350.1	14457.6	147553	153445
214	420	-206	CAGL0H06699g	YIL155C	GUT2	9.29239	10.9342	11.8749	13.29	0.0173233	0.0253254	0.0257785	0.0164894	2.58247	1.64186	1.41516	2.35578	3128.66	1329.72	6260.37	8059.31
215	159	56	CAGL0J06270g	YDL176W	YDL176W	8.81401	10.4546	8.83273	10.8485	0.00698188	0.00836461	0.00211214	0.00604433	0.0187249	1.64064	2.01575	0.393841	5.87959	953.265	1387.87	440.489
216	184	32	CAGL0G06424g	YOR357C	SNX3	11.3265	12.9632	11.3539	13.3026	0.0282553	0.0333164	0.0510592	0.0214021	0.0274376	1.6367	1.94866	0.339394	49.3081	5417.48	7486.14	2117.97
217	377	-160	CAGL0L05302g	YKL088W	CAB3	9.6446	11.2812	9.53983	11.0756	0.0172437	0.0207832	0.0281143	0.0202927	-0.104773	1.63662	1.53577	-0.205628	-56.0676	1688.36	1413.82	-330.605
218	225	-7	CAGL0J05324g	YJL068C	YJL068C	12.9105	14.5469	12.5527	14.3719	0.00702561	0.00983289	0.0308006	0.0155276	-0.357725	1.63643	1.81919	-0.174966	-1690.74	16236.8	15193.8	-2733.74
219	414	-195	CAGL0K00275g	YKL213C	DOA1	11.1267	12.7623	11.0264	12.4807	0.0124084	0.00624584	0.00535296	0.014956	-0.100323	1.63566	1.45436	-0.281629	-150.204	4711.86	3629.95	-1232.12
220	305	-85	CAGL0K10714g	YFR022W	ROG3	8.9808	10.615	8.91469	10.5871	0.0057168	0.011204	0.0109733	0.0155063	-0.0661031	1.63416	1.67245	-0.0278034	-22.6269	1063.03	1055.73	-29.934
221	313	-92	CAGL0H10428g	YDL113C	ATG20	9.61237	11.2461	9.42181	11.0807	0.0708166	0.0203212	0.017129	0.0228739	-0.190555	1.63372	1.65886	-0.165414	-96.8481	1646.17	1479.9	-263.117
222	402	-180	CAGL0H03003g	YGL095C	VPS45	10.9033	12.5359	10.962	12.469	0.0157705	0.00582348	0.00622026	0.0116087	0.058693	1.63264	1.50707	-0.066877	79.522	4023.43	3674.9	-269.005
223	426	-203	CAGL0K10252g	YOR124C	UBP2	10.7907	12.4203	10.8334	12.1609	0.0193791	0.00351241	0.0223662	0.00823216	0.0426956	1.62962	1.32749	-0.259437	53.2071	3709.91	2754.55	-902.149
224	164	60	CAGL0F06061g	YMR041C	ARA2	9.42957	11.0575	9.52758	11.5303	0.00985001	0.0128519	0.0216603	0.00472976	0.09801	1.62795	2.00275	0.472807	48.4748	1441.73	2219.79	826.536
225	410	-185	CAGL0H09768g	YER004W	FMP52	12.793	14.4192	12.7238	14.1974	0.010537	0.00411461	0.0152907	0.0136751	-0.069206	1.62627	1.47364	-0.221835	-332.398	14812	12021.8	-3122.58
226	309	-83	CAGL0L06490g	YGR231C	PHB2	12.3755	14.0017	12.9413	14.6047	0.0334842	0.014689	0.0588307	0.0201303	0.565751	1.62615	1.66341	0.60301	2551.48	11089.4	17049.2	8511.35
227	171	56	CAGL0K11341g	YDR231C	COX20	10.0072	11.6326	10.7713	12.7625	0.0292951	0.0330423	0.0506688	0.0164666	0.764112	1.62545	1.99118	1.12984	718.644	2146.07	5200.62	3773.19
228	373	-145	CAGL0H04631g	YML007W	YAP1	11.4269	13.052	11.4656	13.011	0.011216	0.014748	0.00782729	0.00324622	0.0387411	1.62507	1.54531	-0.0410194	74.9348	5739.32	5426.32	-238.063
229	162	67	CAGL0M13101g	YKL051W	SFK1	9.42626	11.0474	9.76194	11.77	0.0123299	0.0153058	0.0194896	0.00714215	0.335676	1.6211	2.00803	0.722611	180.234	1428.35	2624.09	1375.98
230	285	-55	CAGL0H01309g	YDR294C	DPL1	11.0417	12.6615	11.0336	12.7351	0.0197755	0.0231759	0.00698634	0.00993105	-0.0081372	1.61983	1.70156	0.0735937	-11.8567	4370.85	4721.78	339.073
231	432	-201	CAGL0C01353g	YIL109C	SEC24	11.4091	13.0278	11.4255	12.6853	0.0247823	0.0135031	0.0383179	0.0148266	0.0163666	1.61866	1.2598	-0.34249	31.0271	5631.81	3835.97	-1764.81
232	386	-154	CAGL0J04114g	YOR222W	ODC2	11.3095	12.9254	12.0239	13.5484	0.035101	0.00750024	0.011124	0.0101015	0.714432	1.61588	1.52448	0.623039	1626.46	5240.96	7816.06	4201.56
233	168	65	CAGL0L04730g	YGR112W	SHY1	9.65544	11.2703	10.1924	12.189	0.0120554	0.0306298	0.0380316	0.00177136	0.536931	1.61489	1.99662	0.918661	363.615	1663.62	3499.26	2199.25
234	449	-215	CAGL0J10494g	YDR441C	APT2	8.24252	9.85206	9.8645	10.5248	0.0161921	0.00379476	0.051053	0.0343955	1.62198	1.60955	0.660313	0.672747	629.339	621.339	541.072	549.072
235	433	-198	CAGL0D01936g	YLR025W	SNF7	11.1519	12.761	11.1569	12.394	0.00197098	0.00167184	0.00461766	0.0051014	0.00500134	1.60914	1.23708	-0.367055	7.9016	4666.06	3098.87	-1559.29
236	447	-211	CAGL0G04785g			8.57549	10.184	8.97084	9.73901	0.0291588	0.0441724	0.110929	0.0784774	0.395351	1.60852	0.768164	-0.44501	120.269	781.819	352.785	-308.765
237	220	17	CAGL0F08261g	YGR254W	ENO1	8.08793	9.69099	8.18379	10.0312	0.00870168	0.0324067	0.0282092	0.0230398	0.0958615	1.60306	1.84746	0.340256	18.6934	554.482	755.64	219.852
238	321	-83	CAGL0C00451g	YBR137W	YBR137W	11.7844	13.3843	11.7074	13.3553	0.0244464	0.0185886	0.0332357	0.0129397	-0.0770178	1.59991	1.64788	-0.0290416	-183.376	7165.21	7135.49	-213.093
239	166	73	CAGL0K01727g	YDL020C	RPN4	12.8244	14.4242	12.2879	14.2881	0.0311081	0.0282591	0.000947504	0.0253561	-0.536479	1.59974	2.00017	-0.136053	-2252.5	14730.7	15004.7	-1978.45
240	357	-117	CAGL0D04972g	YPR140W	TAZ1	10.7308	12.3294	11.0559	12.6348	0.00878707	0.020231	0.00923552	0.0187542	0.32505	1.59861	1.57896	0.305399	429.456	3447.3	4231.23	1213.39
241	431	-190	CAGL0M03179g	YKR018C	YKR018C	12.1887	13.7866	12.3058	13.5902	0.0118579	0.0116548	0.00647022	0.0295141	0.117129	1.59787	1.28441	-0.196335	394.821	9462.59	7269.81	-1797.95
242	412	-170	CAGL0K00869g	YGR206W	MVB12	9.74163	11.3392	10.3175	11.7854	0.0407824	0.0307432	0.0392576	0.0136207	0.575845	1.59755	1.46793	0.446222	419.959	1734.7	2253.82	939.08
243	408	-165	CAGL0J03542g	YCR068W	ATG15	8.49175	10.0877	8.30774	9.78671	0.0258399	0.03517	0.0109784	0.0291849	-0.184007	1.59594	1.47897	-0.300978	-43.1051	728.195	566.399	-204.9
244	34	210	CAGL0M03377g	YEL011W	GLC3	9.69222	11.2856	10.0675	13.1342	0.00766818	0.0153228	0.0220609	0.0374239	0.375319	1.5934	3.06662	1.84855	245.805	1669.1	7917.28	6493.99
245	418	-173	CAGL0L02431g			11.4102	13.0002	11.3655	12.7903	0.013699	0.0050028	0.0114673	0.00386052	-0.0447141	1.58997	1.42479	-0.2099	-83.0548	5471.38	4445.1	-1109.34
246	428	-182	CAGL0E03025g	YGR146C	ECL1	10.7337	12.3234	11.2837	12.5982	0.0155187	0.0143696	0.0352243	0.00473053	0.550013	1.58971	1.31454	0.274849	790.257	3422.38	3707.73	1075.61
247	444	-197	CAGL0J04158g	YOR220W	RCN2	12.6469	14.2357	13.5885	14.4932	0.0253953	0.0139715	0.0608006	0.00920218	0.941579	1.58883	0.904664	0.257418	5904.56	12878.8	10742.8	3768.53
248	406	-158	CAGL0J11682g	YMR002W	MIC17	12.513	14.1014	13.2744	14.7566	0.0268546	0.00382591	0.0258229	0.0205151	0.761442	1.58842	1.48222	0.655238	4063.32	11732	17773.3	10104.6
249	276	-27	CAGL0K03949g	YMR135C	GID8	10.9429	12.5272	11.0654	12.7812	0.00570498	0.0121692	0.0116401	0.00331767	0.122439	1.58421	1.71577	0.253998	174.366	3934.1	4896.04	1136.31
250	163	87	CAGL0K10868g	YDR256C	CTA1	11.9028	13.486	11.692	13.6997	0.050575	0.0133879	0.0433355	0.0166355	-0.210711	1.5832	2.00765	0.213732	-520.318	7644.02	9996.4	1832.06
251	129	122	CAGL0L12276g	YLR090W	XDJ1	11.2334	12.8155	10.5362	12.7149	0.0134204	0.00986125	0.0244351	0.0153207	-0.697247	1.58211	2.17868	-0.100675	-922.744	4801.07	5237.92	-485.895
252	101	151	CAGL0A03740g	YGL205W	POX1	9.01883	10.5986	9.59156	11.9445	0.0136982	0.0059027	0.00482351	0.0351093	0.572727	1.57974	2.35293	1.34592	252.793	1031.83	3169.87	2390.83
253	138	115	CAGL0D06512g			8.24633	9.82557	8.29182	10.4047	0.0115207	0.012575	0.00674016	0.029286	0.0454869	1.57924	2.11284	0.579091	9.72681	603.72	1042.16	448.164
254	350	-96	CAGL0M09449g	YBL101C	ECM21	10.1705	11.7497	10.4369	12.0333	0.0190738	0.0221353	0.016061	0.0108908	0.266445	1.57917	1.59634	0.283617	233.763	2291.04	2805.35	748.075
255	228	27	CAGL0B02255g	YGR215W	RSM27	11.1208	12.6974	11.9233	13.7356	0.0546494	0.0336422	0.0630923	0.0210564	0.802495	1.57661	1.81231	1.03819	1657.07	4415.27	9756.68	6998.48
256	239	17	CAGL0H09416g	YER017C	AFG3	11.3472	12.9238	11.7834	13.5791	0.00390672	0.00890456	0.00780904	0.00838488	0.436168	1.57659	1.79575	0.655334	919.665	5165.24	8713.45	4467.88
257	452	-195	CAGL0G02871g			10.9586	12.5327	11.7626	12.2458	0.0298057	0.0374322	0.107385	0.0560189	0.80404	1.57406	0.483169	-0.28685	1484.55	3935.16	1382.23	-1068.38
258	277	-19	CAGL0E00605g	YCR082W	AHC2	11.0234	12.5973	10.9697	12.6835	0.0103175	0.000663439	0.0293901	0.00627983	-0.0536916	1.57387	1.71375	0.0861882	-76.0427	4115.23	4572.76	381.483
259	416	-157	CAGL0A04477g	YBL067C	UBP13	9.76999	11.3389	9.90953	11.3519	0.0192325	0.010437	0.0315551	0.00456451	0.139544	1.56896	1.44234	0.0129261	88.6683	1717.29	1651.93	23.3133
260	303	-43	CAGL0B00440g			12.0348	13.6035	11.7942	13.47	0.0092323	0.012133	0.020544	0.0181581	-0.240523	1.5687	1.67579	-0.13343	-644.333	8250.73	7795.54	-1099.52
261	425	-164	CAGL0H04103g	YML088W	UFO1	11.3325	12.9008	11.2049	12.5398	0.00500588	0.0123439	0.000121591	0.0373941	-0.127621	1.5683	1.33493	-0.36099	-218.326	5068.85	3594.21	-1692.97
262	445	-183	CAGL0L02079g	YBR291C	CTP1	8.39922	9.96714	8.72476	9.5911	0.00914049	0.0229681	0.0150456	0.0279735	0.325547	1.56793	0.866334	-0.376047	85.4627	663.332	348.2	-229.67
263	446	-183	CAGL0C02893g	YOR267C	HRK1	10.2547	11.8131	10.3661	11.1392	0.0352139	0.0366659	0.0125031	0.0353095	0.11149	1.55848	0.773102	-0.673885	98.1543	2376.69	935.684	-1342.85
264	438	-174	CAGL0D01672g	YPR055W	SEC8	10.8361	12.3929	10.7858	11.873	0.0197471	0.0152069	0.00133066	0.00699685	-0.0503696	1.55677	1.08728	-0.519863	-62.7239	3550.07	1985.57	-1627.23
265	191	74	CAGL0K11275g	YDR247W	VHS1	9.54632	11.1031	9.8107	11.728	0.00685714	0.0196164	0.0320489	0.00462179	0.26438	1.55676	1.91732	0.624937	150.378	1451.98	2494.15	1192.55
266	413	-147	CAGL0I10296g	YGR141W	VPS62	11.1186	12.6729	11.2204	12.6779	0.00966941	0.00144071	0.0198295	0.0184157	0.101781	1.55435	1.45758	0.00500863	162.528	4306.82	4167.01	22.7106
267	229	38	CAGL0H03795g	YCL018W	LEU2	9.5876	11.1385	10.0262	11.8384	0.0325472	0.0304809	0.0380279	0.00426115	0.438616	1.55091	1.81215	0.699855	273.371	1484.96	2619.08	1407.49
268	422	-154	CAGL0B04103g	YPR109W	YPR109W	9.93681	11.4873	9.94029	11.3114	0.0066568	0.0187587	0.015991	0.0367941	0.00348484	1.55054	1.37113	-0.175919	2.37033	1890.9	1558.95	-329.582
269	311	-42	CAGL0K10494g	YFR010W	UBP6	13.3228	14.8732	13.1935	14.8539	0.0048026	0.00539899	0.0137982	0.00836893	-0.129339	1.55035	1.66042	-0.0192764	-878.611	19763.8	20244.1	-398.308
270	158	112	CAGL0G05830g	YHR146W	CRP1	9.56933	11.1182	10.2343	12.2505	0.00728969	0.0179572	0.0173119	0.0104011	0.664964	1.54886	2.01624	1.13235	444.839	1463.11	3668.24	2649.96
271	288	-17	CAGL0M08734g	YDR262W	YDR262W	10.4475	11.9928	10.4311	12.1279	0.0276583	0.0304989	0.0157297	0.0335592	-0.016469	1.54522	1.69685	0.135157	-15.8503	2679.06	3095.17	400.264
272	292	-20	CAGL0H09548g	YER012W	PRE1	13.3167	14.8596	13.0792	14.7706	0.00285182	0.0109991	0.0134564	0.00760414	-0.237542	1.54291	1.69145	-0.0890008	-1548.92	19526.7	19297	-1778.62
273	436	-163	CAGL0G00968g	YLR337C	VRP1	11.024	12.5663	11.0256	12.1894	0.020521	0.0143234	0.00272372	0.0217407	0.00157941	1.54228	1.16384	-0.376866	2.28098	3982.67	2586.09	-1394.3
274	405	-131	CAGL0E02695g	YOR005C	DNL4	9.77232	11.3129	9.81974	11.3021	0.0220398	0.017025	0.0285601	0.00443713	0.0474174	1.54054	1.48236	-0.0107661	29.22	1669.46	1621.33	-18.9136
275	442	-167	CAGL0B00858g	YCL032W	STE50	11.2253	12.7644	10.3538	11.3388	0.0226084	0.0144021	0.0258008	0.0175239	-0.871483	1.53906	0.984944	-1.4256	-1085.57	4563.5	1281.46	-4367.6
276	424	-148	CAGL0F01243g	YOL027C	MDM38	8.69717	10.2344	8.83328	10.1931	0.0161152	0.0349096	0.00719265	0.0180663	0.136105	1.53724	1.35978	-0.0413512	41.0637	789.602	714.499	-34.0384
277	304	-27	CAGL0A02046g	YOR018W	ROD1	11.794	13.3308	10.8938	12.5663	0.00156455	0.00487294	0.00211455	0.0245802	-0.900224	1.53675	1.67255	-0.764427	-1648.37	6751.93	4162.56	-4237.73
278	17	261	CAGL0B01078g	YLR177W	YLR177W	9.05186	10.584	9.41027	12.9272	0.0419101	0.0376636	0.0361503	0.0321631	0.35841	1.53215	3.5169	2.34316	149.675	1004.25	7108.31	6253.74
279	154	125	CAGL0G03047g	YGR092W	DBF2	8.92584	10.4552	8.88168	10.9132	0.0114835	0.0182968	0.0155888	0.013185	-0.0441561	1.52939	2.03154	0.45799	-14.66	917.558	1456.76	524.537
280	215	65	CAGL0G04675g	YDR494W	RSM28	11.0821	12.6083	12.1331	13.9942	0.0387564	0.0318814	0.0554864	0.0127727	1.051	1.52622	1.86107	1.38584	2323.92	4076.34	11826	10073.5
281	149	132	CAGL0M03685g	YNL295W	YNL295W	9.39321	10.916	10.023	12.0861	0.0154743	0.00905061	0.0110534	0.01636	0.629785	1.52275	2.06314	1.17018	368.037	1259.69	3307.56	2415.9
282	368	-86	CAGL0M01166g	YGR144W	THI4	8.98452	10.5071	8.59751	10.1517	0.035927	0.0137344	0.0614707	0.0238717	-0.387014	1.52261	1.55423	-0.355388	-119.183	948.795	750.219	-317.758
283	244	39	CAGL0J01397g	YMR087W	YMR087W	8.73632	10.2588	9.06024	10.8445	0.0202727	0.0269087	0.0237321	0.00236184	0.323919	1.52249	1.78426	0.585688	107.355	798.729	1304.9	613.527
284	409	-125	CAGL0G01694g	YPR107C	YTH1	9.74509	11.2673	9.43047	10.9085	0.0103084	0.0199542	0.00336595	0.0322318	-0.314618	1.52219	1.47802	-0.358791	-168.143	1606.69	1232.12	-542.715
285	337	-52	CAGL0E05082g	YGL153W	PEX14	10.7091	12.2299	10.8073	12.4246	0.0110499	0.00600645	0.00978461	0.00343009	0.098107	1.5207	1.61735	0.19475	117.802	3129.37	3705.79	694.221
286	421	-135	CAGL0M06105g	YBR170C	NPL4	11.5916	13.1068	11.5196	12.9168	0.0230783	0.0138985	0.0219287	0.0078998	-0.0720077	1.51519	1.39715	-0.190053	-150.257	5735.3	4796.75	-1088.81
287	249	38	CAGL0I01386g	YJR049C	UTR1	11.0203	12.5329	10.8336	12.5958	0.000934921	0.00616856	0.0160653	0.00640262	-0.186688	1.51255	1.76216	0.0629233	-252.111	3849.05	4365.35	264.187
288	393	-105	CAGL0J08118g	YNL265C	IST1	10.3421	11.8509	10.1631	11.6743	0.0168033	0.00662478	0.0105773	0.0243238	-0.179025	1.50882	1.51128	-0.176571	-151.479	2395.84	2121.8	-425.519
289	430	-141	CAGL0L02101g	YBR290W	BSD2	10.109	11.6176	10.0772	11.3727	0.00239559	0.0118957	0.00811581	0.0220079	-0.0318627	1.50855	1.29548	-0.244936	-24.1239	2037.89	1571.35	-490.657
290	392	-102	CAGL0J08756g	YLR207W	HRD3	10.4235	11.9309	10.5067	12.019	0.0226622	0.00846145	0.042967	0.0141524	0.0831796	1.50738	1.51231	0.0881027	81.5108	2531.07	2695.43	245.869
291	195	96	CAGL0M07205g	YHR195W	NVJ1	9.65332	11.1602	9.79874	11.7085	0.0132463	0.025914	0.00921673	0.0206797	0.145425	1.50688	1.9098	0.548341	85.4035	1483.26	2456.07	1058.22
292	439	-147	CAGL0E03828g	YHL030W	ECM29	10.6332	12.1393	10.648	11.6649	0.0216999	0.0184694	0.0164724	0.0280732	0.0148142	1.50607	1.01682	-0.47444	16.3929	2922.96	1642.28	-1264.28
293	361	-68	CAGL0D02266g	YOR352W	YOR352W	10.2242	11.7271	10.2805	11.8495	0.0060807	0.0131666	0.0115848	0.0212882	0.0562549	1.50283	1.56898	0.122409	47.5646	2193.8	2446.42	300.187
294	419	-125	CAGL0M07568g	YMR022W	UBC7	11.9284	13.4305	11.2549	12.6778	0.0095311	0.00663781	0.0167141	0.00206582	-0.67347	1.50213	1.42285	-0.752751	-1453.84	7142.91	4108.43	-4488.32
295	117	178	CAGL0M10439g	YDR001C	NTH1	11.5765	13.0691	11.6167	13.8924	0.0102907	0.00285038	0.00165148	0.0281385	0.0402803	1.49266	2.27563	0.823248	86.4682	5540.1	12065.8	6612.13
296	165	131	CAGL0H06545g	YIL146C	ATG32	8.93013	10.4203	8.90697	10.9097	0.0506199	0.0323931	0.00865681	0.0244985	-0.0231542	1.49013	2.00271	0.489422	-7.76622	882.489	1443.69	553.433
297	182	115	CAGL0B03615g			8.93616	10.4232	9.0546	11.0146	0.0310646	0.00775489	0.015422	0.0171782	0.11844	1.48707	1.95999	0.591363	41.9108	883.266	1537.06	695.709
298	279	19	CAGL0I09482g	YBR273C	UBX7	9.78995	11.2746	9.93826	11.6502	0.0127748	0.00845202	0.030633	0.0285463	0.148308	1.48463	1.71195	0.375631	95.8455	1592.09	2233.03	736.781
299	269	30	CAGL0E05918g	YPL219W	PCL8	9.88396	11.3666	9.66686	11.3936	0.0111557	0.0138183	0.00563204	0.00311528	-0.217103	1.48263	1.72672	0.0269829	-132.006	1695.64	1877.49	49.8503
300	331	-31	CAGL0I03696g	YDL146W	LDB17	9.09287	10.5693	9.05566	10.6845	0.0105911	0.0115803	0.0193508	0.0072932	-0.0372085	1.47641	1.62885	0.115228	-13.9029	973.352	1113.59	126.332
301	246	55	CAGL0K01353g	YDL046W	NPC2	11.8498	13.323	11.9353	13.7097	0.0247826	0.0208856	0.038999	0.0118123	0.08549	1.47317	1.77441	0.38673	225.336	6556.61	9481.7	3150.43
302	111	191	CAGL0J08316g	YNL277W	MET2	9.59086	11.0629	9.6156	11.9152	0.00229286	0.0224032	0.0225327	0.0264796	0.0247373	1.47201	2.29957	0.852293	13.3365	1368.08	3077.6	1722.86
303	231	72	CAGL0A01870g			9.25895	10.7299	9.21558	11.0209	0.00554285	0.0201023	0.00396842	0.00699545	-0.0433764	1.47095	1.80531	0.290981	-18.1464	1085.67	1483.34	379.529
304	396	-92	CAGL0H00308g	YLR455W	YLR455W	8.85101	10.3208	8.87677	10.3861	0.0165446	0.0178402	0.00254142	0.0213891	0.025757	1.46978	1.50932	0.0652975	8.31806	817.229	868.129	59.2182
305	169	136	CAGL0K06677g	YBR213W	MET8	8.31949	9.78831	8.34495	10.3406	0.017725	0.0377842	0.0403116	0.0119524	0.0254615	1.46882	1.99563	0.552263	5.68805	564.792	971.505	412.401
306	141	165	CAGL0F02513g	YJL205C	NCE101	10.0231	11.4909	10.1774	12.2777	0.0456187	0.0307919	0.0563541	0.0184129	0.154302	1.46781	2.10031	0.786796	117.46	1837.63	3807.54	2087.37
307	375	-68	CAGL0I00352g	YGL058W	RAD6	12.0786	13.5404	11.7119	13.2516	0.0037306	0.00852929	0.0137312	0.026056	-0.366634	1.46183	1.53963	-0.288832	-970.627	7588.98	6397.94	-2161.66
308	51	257	CAGL0J01661g	YPR011C	YPR011C	9.13941	10.601	9.5557	12.378	0.0406272	0.0358695	0.0702809	0.012478	0.416296	1.46158	2.82227	1.77699	188.637	989.211	4570.23	3769.66
309	403	-94	CAGL0G09999g	YPR185W	ATG13	8.75429	10.2109	8.5534	10.0602	0.00703777	0.0157089	0.0100349	0.0175755	-0.200884	1.45664	1.50678	-0.15074	-56.1291	753.392	691.934	-117.587
310	376	-66	CAGL0H07029g	YDR322W	MRPL35	10.5385	11.9903	11.2105	12.7492	0.0346492	0.0228117	0.0600397	0.02228	0.672011	1.45182	1.53871	0.758905	882.416	2581.28	4515.17	2816.31
311	283	28	CAGL0L00451g	YMR188C	MRPS17	9.2239	10.6634	9.50527	11.2143	0.0129946	0.0173703	0.0230792	0.015738	0.281368	1.43949	1.70899	0.550868	128.768	1023.85	1649.17	754.088
312	76	236	CAGL0G05335g	YDR074W	TPS2	11.97	13.4029	12.0621	14.5881	0.00975455	0.014782	0.00952601	0.0139432	0.0920875	1.4329	2.526	1.18518	264.413	6819.35	20352.8	13797.8
313	388	-75	CAGL0A01694g	YGL036W	YGL036W	9.52686	10.9519	9.40568	10.9251	0.00990324	0.0111419	0.0394682	0.0117332	-0.121187	1.42499	1.51939	-0.0267891	-59.4349	1243.1	1266.09	-36.4414
314	199	115	CAGL0J00825g	YJL044C	GYP6	9.92337	11.3475	9.49371	11.3904	0.00162119	0.0171507	0.0173871	0.0177746	-0.42966	1.42417	1.89665	0.0428226	-250.101	1634.82	1963.43	78.5069
315	346	-31	CAGL0J06468g	YML100W	TSL1	11.1688	12.5859	11.2121	12.8146	0.0162434	0.0142364	0.00433955	0.01942	0.0432873	1.4171	1.60243	0.228626	70.1253	3845.89	4831.51	1055.75
316	263	53	CAGL0J04224g	YFL016C	MDJ1	11.4277	12.8443	11.6138	13.3516	0.0101352	0.0153469	0.0207148	0.026704	0.186033	1.41656	1.73781	0.507285	379.151	4599.11	7318.71	3098.75
317	278	39	CAGL0E00583g	YCR083W	TRX3	12.0977	13.5143	11.5897	13.3021	0.0195659	0.0107895	0.0379303	0.0361902	-0.508063	1.41655	1.71242	-0.212195	-1301.04	7317.35	7018.05	-1600.34
318	173	145	CAGL0E05984g	YPL223C	GRE1	8.5469	9.95955	8.72183	10.7067	0.0321189	0.0156081	0.0247306	0.0239128	0.174933	1.41266	1.98491	0.747183	48.2132	621.689	1249.06	675.588
319	258	61	CAGL0M10351g	YDR005C	MAF1	10.5364	11.9484	10.7058	12.4587	0.0014039	0.0193779	0.001841	0.0190566	0.169375	1.41203	1.75297	0.510321	185.006	2466.98	3959.13	1677.15
320	237	83	CAGL0K01199g	YOL073C	YOL073C	9.75197	11.1637	9.81718	11.6155	0.00660699	0.00554957	0.0142561	0.0105795	0.0652043	1.41173	1.79829	0.451761	39.8648	1431.84	2235.53	843.558
321	338	-17	CAGL0I02420g	YHR171W	ATG7	8.68342	10.0908	8.67579	10.2893	0.00558625	0.00953946	0.000486227	0.0168335	-0.00762495	1.40734	1.61346	0.198496	-2.16713	679.369	842.385	160.849
322	385	-63	CAGL0L04334g	YOR158W	PET123	10.362	11.7582	11.0265	12.5518	0.0213716	0.0146244	0.0531278	0.006455	0.664446	1.39619	1.52529	0.793544	769.859	2147.93	3918.34	2540.26
323	57	266	CAGL0J04004g	YOR228C	YOR228C	8.3242	9.71318	8.80928	11.5539	0.00527922	0.0435857	0.0203393	0.0113349	0.48508	1.38898	2.74461	1.84071	128.094	518.873	2557.94	2167.16
324	370	-46	CAGL0M13651g	YMR297W	PRC1	12.3911	13.78	12.8201	14.3701	0.00129416	0.00764666	0.0134483	0.0138214	0.42899	1.38889	1.55001	0.590111	1860.12	8695.32	13944.1	7108.88
325	349	-24	CAGL0F04411g	YBL038W	MRPL16	9.89605	11.2816	10.3594	11.9572	0.0255311	0.0276294	0.0489274	0.0296063	0.463317	1.38558	1.59779	0.675523	360.839	1536.67	2662.49	1486.66
326	390	-64	gb_cox3,cytochrome-c			10.0724	11.4566	10.327	11.8452	0.0838572	0.0641839	0.0325543	0.0590426	0.254655	1.38428	1.51819	0.38857	207.852	1733.89	2394.77	868.732
327	124	203	CAGL0H08888g	YGL139W	FLC3	8.06091	9.43938	8.20183	10.426	0.00788125	0.034044	0.0174978	0.0264254	0.14092	1.37847	2.22418	0.986632	27.4005	427.245	1081.32	681.478
328	294	34	CAGL0M11528g	YLR102C	APC9	8.59042	9.96433	8.72984	10.4186	0.0218485	0.0333079	0.0339918	0.0610709	0.139418	1.3739	1.68872	0.454232	39.1086	613.534	944.105	369.68
329	326	3	CAGL0M08382g	YKL167C	MRP49	11.4512	12.8233	11.9629	13.6009	0.0235253	0.0185625	0.0530745	0.0106659	0.511702	1.37209	1.63791	0.777524	1192.07	4447.76	8431.98	5176.29
330	351	-21	CAGL0L07238g	YDL097C	RPN6	13.5808	14.9524	13.2781	14.8663	0.00601939	0.0101352	0.0238126	0.0234155	-0.302728	1.37153	1.58825	-0.0860155	-2319.23	19450.7	19935	-1834.96
331	345	-14	CAGL0I10582g	YGR127W	YGR127W	9.05847	10.4207	9.1145	10.719	0.0152712	0.0282235	0.0267177	0.0109539	0.0560294	1.36218	1.6045	0.298347	21.1141	837.48	1131.25	314.888
332	194	138	CAGL0L08030g	YCR024C	SLM5	9.76035	11.1197	10.2476	12.1575	0.0153724	0.0314135	0.0239677	0.0210932	0.487274	1.35933	1.90983	1.03777	348.466	1357.86	3352.59	2343.2
333	334	-1	CAGL0G05962g	YHR140W	YHR140W	11.4625	12.8078	10.9927	12.6152	0.0207784	0.0231096	0.0477845	0.009472	-0.469759	1.34529	1.62246	-0.192592	-784.268	4348.14	4236.37	-896.033
334	355	-21	CAGL0C03113g	YLR270W	DCS1	13.7243	15.0678	13.6666	15.2496	0.00947319	0.0083434	0.0224965	0.00954572	-0.0577171	1.34346	1.58301	0.181831	-530.774	20810.3	25954.4	4613.27
335	213	122	CAGL0A03146g	YDR381C-A	YDR381C-A	9.52291	10.85	10.0861	11.9554	0.0505111	0.0395418	0.0404206	0.0131317	0.563206	1.32713	1.86933	1.10541	351.317	1110.14	2884.45	2125.63
336	180	156	CAGL0D03102g	YJL003W	COX16	9.21299	10.5383	9.61114	11.573	0.0411696	0.0437503	0.0350121	0.00489176	0.398154	1.32533	1.9619	1.03472	188.611	893.678	2264.65	1559.58
337	315	22	CAGL0K06699g	YBR214W	SDS24	11.38	12.7041	11.3413	12.9957	0.0242749	0.012797	0.0189985	0.0160073	-0.0386899	1.32411	1.65439	0.291588	-70.5215	4007.69	5572.82	1494.61
338	254	84	CAGL0I06809g	YER142C	MAG1	9.7246	11.0467	10.0345	11.793	0.00848015	0.019491	0.016892	0.014332	0.309923	1.32207	1.75844	0.746295	202.749	1269.29	2499.63	1433.1
339	222	117	CAGL0L06600g	YGR232W	NAS6	11.1841	12.5024	11.0199	12.8467	0.0144122	0.0129094	0.0469097	0.0122195	-0.1642	1.31836	1.82685	0.344294	-250.3	3475.7	5289.92	1563.92
340	394	-54	CAGL0I07139g	YOR142W	LSC1	12.6504	13.9595	13.8638	15.3749	0.0190716	0.0177715	0.0172748	0.00716424	1.21345	1.30919	1.51113	1.4154	8479.21	9502.05	27585	26562.1
341	342	-1	CAGL0I01408g	YJR048W	CYC1	13.7301	15.0355	15.1103	16.7206	0.0732019	0.0274839	0.0480029	0.0245454	1.38027	1.30548	1.61027	1.68506	21783.9	19997.1	72622.1	74409
342	268	74	CAGL0K01639g	YDL027C	YDL027C	10.4275	11.7304	10.4267	12.1536	0.00883866	0.0162203	0.0238229	0.0150518	-0.000733442	1.30298	1.72688	0.42317	-0.699933	2020.77	3179.71	1158.24
343	181	162	CAGL0L05698g	YJL131C	AIM23	8.99265	10.2951	9.63117	11.5915	0.00508978	0.0191287	0.00956921	0.0155329	0.638524	1.30247	1.96029	1.29634	283.6	747.04	2292.87	1829.43
344	308	36	CAGL0I06292g	YJL210W	PEX2	10.8777	12.1762	10.9399	12.6084	0.0176656	0.0135682	0.00197846	0.018994	0.0621427	1.29848	1.66851	0.43217	82.8169	2746.49	4280.08	1616.4
345	335	10	CAGL0M01100g	YDR337W	MRPS28	10.744	12.0422	11.4265	13.0487	0.0178196	0.0123579	0.0445349	0.0114272	0.682527	1.29826	1.62223	1.00649	1037.46	2502.69	5720.92	4255.7
346	302	44	CAGL0D03520g	YKL195W	MIA40	12.6506	13.9481	12.9438	14.6215	0.0148831	0.0138215	0.0303532	0.0153648	0.29312	1.29746	1.67775	0.673412	1448.64	9374.95	17327.9	9401.54
347	7	340	CAGL0F04719g	YLR258W	GSY2	9.33555	10.6322	10.5155	14.6021	0.0028738	0.015247	0.0261321	0.0193314	1.17993	1.29664	4.08668	3.96996	817.701	941.041	23406.7	23283.4
348	339	9	CAGL0J05302g	YJL066C	MPM1	11.6229	12.9163	11.8902	13.5036	0.0233924	0.0109973	0.0258125	0.00644949	0.267309	1.29343	1.6134	0.587277	642.004	4576.6	7818.44	3883.85
349	365	-16	CAGL0B01100g	YLR178C	TFS1	13.0278	14.3201	12.9143	14.4733	0.0163499	0.0191805	0.0485169	0.00977353	-0.113512	1.29232	1.55895	0.153113	-631.913	12103.2	15025.3	2290.23
350	364	-14	CAGL0H07843g	YGL237C	HAP2	9.99724	11.2856	10.4796	12.0386	0.00534444	0.00533291	0.0100848	0.0150554	0.48231	1.28838	1.55902	0.752948	405.73	1474.34	2779.21	1710.6
351	272	79	CAGL0K04323g	YGR053C	YGR053C	8.40423	9.69259	8.70772	10.4331	0.00679284	0.0140205	0.00711172	0.0139886	0.303488	1.28836	1.7254	0.740531	79.3181	488.699	964.449	555.068
352	86	266	CAGL0L01925g	YKL035W	UGP1	12.0379	13.3236	11.7159	14.1327	0.0260074	0.0271029	0.0168159	0.0221218	-0.322042	1.28571	2.41683	0.809083	-841.277	6046.95	14598.7	7710.5
353	174	179	CAGL0M05467g	YBR204C	LDH1	9.07044	10.3549	8.72674	10.7102	0.00806985	0.0224245	0.0314253	0.0094035	-0.3437	1.28445	1.98347	0.355321	-113.966	771.961	1251.65	365.726
354	274	80	CAGL0B01925g	YDR122W	KIN1	9.35681	10.6334	9.69774	11.418	0.0279698	0.014101	0.0299152	0.0446386	0.340927	1.27655	1.72027	0.78465	174.781	932.74	1905.86	1147.9
355	391	-36	CAGL0G04279g			8.45378	9.72581	8.86885	10.3866	0.0153285	0.0206253	0.0299064	0.0139205	0.415073	1.27203	1.51779	0.660835	116.886	496.137	871.217	491.966
356	133	223	CAGL0H05775g	YPL097W	MSY1	8.78501	10.0542	9.21013	11.3527	0.010301	0.00760095	0.0281712	0.00242476	0.425119	1.26922	2.14259	1.29849	151.163	622.106	2022.94	1552
357	207	150	CAGL0H05907g	YPL104W	MSD1	9.70262	10.9598	10.452	12.3282	0.0155328	0.0116319	0.0400481	0.00634364	0.749375	1.25722	1.87616	1.36831	567.501	1158.52	3741.37	3150.35
358	212	146	CAGL0D01782g	YGL197W	MDS3	10.4816	11.7381	10.7167	12.5869	0.0140918	0.0133198	0.00952062	0.0323113	0.235011	1.25646	1.87023	0.84878	252.962	1986.18	4469.37	2736.15
359	148	211	CAGL0C02651g	YLR393W	ATP10	11.4119	12.6644	11.9739	14.0408	0.0367936	0.0119595	0.0458872	0.0141108	0.562013	1.25246	2.0669	1.37645	1297.85	3766.86	12831.4	10362.4
360	295	65	CAGL0L03267g	YKR039W	GAP1	8.31874	9.57059	8.17617	9.8619	0.00912038	0.0269386	0.0125991	0.0118599	-0.142576	1.25185	1.68573	0.291312	-30.0455	441.091	641.275	170.138
361	389	-28	CAGL0H05599g	YPL087W	YDC1	10.6652	11.9158	10.9495	12.4683	0.0347223	0.025625	0.0294397	0.00236023	0.284245	1.25055	1.5188	0.552499	353.64	2239.87	3689.16	1802.93
362	347	15	CAGL0C01771g	YBR241C	YBR241C	10.4696	11.7199	10.5796	12.1804	0.0110599	0.0101	0.0147699	0.00176187	0.109927	1.25032	1.60083	0.460442	112.267	1955.31	3111.28	1268.23
363	116	247	CAGL0K07315g	YMR244C-A	YMR244C-A	8.93296	10.1825	9.82127	12.097	0.032458	0.0163523	0.0309582	0.0280986	0.888305	1.24957	2.27571	1.91444	415.929	673.36	3476.11	3218.67
364	177	187	CAGL0G04081g	YLR004C	THI73	9.08644	10.3326	8.91321	10.8882	0.0153238	0.0162915	0.00973191	0.00451161	-0.173238	1.2462	1.97499	0.555549	-61.5103	745.93	1413.18	605.736
365	242	123	CAGL0E02387g	YOL008W	COQ10	9.96053	11.2066	10.4342	12.2223	0.0504327	0.0252147	0.061643	0.00934217	0.473703	1.24603	1.78808	1.01576	387.256	1366.88	3394.79	2415.16
[truncated: 101 more rows]

## Sheet: repressed(wt or hog) <-1,5
#NAMES	YORF	NAME	wt_nostress	wt_stress	hog_nostress	hog_stress	CV_wt_nostress	CV_wt_stress	CV_hog_nostress	CV_hog_stress	hog1/wt	WT_sorbate/nostress	hog1_sorbate/nostress	sorb_hog/sorb_wt	Diff_hog1/wt	Diff_WT_sorbate/nostress	Diff_hog_sorbate/nostress	Diff_sorb_hog/sorb_wt
[truncated: 377 more rows]

[truncated: 8 more sheets: Treeview_4B, Cluster_4b_GO, Top_fold_change, ALL_preprocessed, ToCluster_4A, ToCluster_4B, CGtoSC, Sorbate_Sc_vs Cg]
